# Supplementary material for: Relationship of vegetarianism with body weight loss and ASCVD
Source: Front Nutr. 2024 Aug 27;11:1419743. doi: 10.3389/fnut.2024.1419743 (PMC11389726; doi:10.3389/fnut.2024.1419743)
Supplement: Supplementary file 1 [file Data_Sheet_1.zip]

Archive with 18 entries (18 files):
- Fig. S1.TIF
- Fig. S10.TIF
- Fig. S11.TIF
- Fig. S2.TIF
- Fig. S3.TIF
- Fig. S4.PDF
- Fig. S5.PDF
- Fig. S6.PDF
- Fig. S7.TIF
- Fig. S8.TIF
- Fig. S9.TIF
- Supplementary Figure Legends.docx
- Table S1.DOCX
- Table S2.XLSX
- Table S3.XLSX
- Table S4.XLSX
- Table S5.DOCX
- Table S6.DOCX
