# Supplementary material for: Relationship of vegetarianism with body weight loss and ASCVD
Source: Front Nutr. 2024 Aug 27;11:1419743. doi: 10.3389/fnut.2024.1419743 (PMC11389726; doi:10.3389/fnut.2024.1419743)
Supplement: Supplementary file 1 [file Data_Sheet_1.zip › Table S2.XLSX]

## Sheet: Sheet1
	Study	Population condition	Total N	Age	Men,%	Intervention	Control	Energy restriction	Duration (weeks)
1	Barnard 2005	Overweight or obese, postmenopausal	64	44-73	0	Low-fat vegan	NCEP diet	No	14
2	Barnard 2009	Type 2 diabetes	99	27-82	39	Low-fat vegan	Diabetes diet	Yes, for participants with BMI>25 in control group	74
3	Barnard 2018	Type 2 diabetes	45	30-79	47	Low-fat vegan	Portion-controlled eating plan (following accepted principles for individualized medical nutrition therapy)	Yes, for control group	20
4	Barnard 2021	Overweight or obese	62	57.4±9.7 [1]	23	Low-fat vegan	Mediterranean diet (following the PREDIMED protocol)	No	16
5	Burke 2008	Sedentary and overweight	176	18-55	13	Lacto–ovo– vegetarian	A standard weight-loss diet	Yes [2]	72
6	Crossby 2022	Healthy, overweight	219	54.4±11.6 [1]	14	Low-fat vegan	Habitual diet	No	16
7	Dansinger 2005	Overweight or obese, having at least 1 metabolic cardiac risk factors	80	22-72	54	Low-fat lacto–ovo– vegetarian	Zone diet(a 40-30-30 balance of percentage calories from carbohydrate, fat, and protein)	No	8
8	Djekic 2020	Ischemic heart disease	31	63-70	94	Lacto-ovo-vegetarian	Meat diet	Yes, for control group	4
9	Ferdowsian 2010	Overweight or obese, and/or type 2 diabetes.	113	21-65	18	Low-fat vegan	Habitual diet	No	22
10	Gardner 2007	Overweight or obese, nondiabetic, premenopausal _x0002_	155	25-50	0	Low-fat lacto–ovo– vegetarian	Zone diet(a 40-30-30 balance of percentage calories from carbohydrate, fat, and protein)	Yes, for control group	48
11	Kahleova 2010	Type 2 diabetes	74	30-70	47	Lacto–ovo– vegetarian	Diabetes diet	Yes	24
12	Kahleova 2020	Overweight or obese	244	25-75	14	Low-fat vegan	Habitual diet	No	16
13	Kjeldsen 1991	Rheumatoid arthritis in Steinbrocker’s functional class II or III	53	26-78	15	Gluten-free vegan → lacto–ovo– vegetarian	Habitual diet	Yes,for fasting for 7-10days	52
14	Lederer 2022	Healthy, omnivore	53	18-60	38	Vegan	Meat-rich diet	No [3]	4
15	Mahon 2014	Overweight or obese, postmenopausal	54	50-80	0	Lower protein lacto-ovo-vegetarian	Habitual diet	Yes	9
16	Mishra 2013	Overweight or obese, and/or type 2 diabetes.	291	>18	17	Low-fat vegan	Habitual diet	No	18
17	Neacsu 2014	Overweight or obese	20	34-71	100	High-protein weight-loss lacto–ovo– vegetarian	High-protein weight-loss meat-based diets	Yes	2
18	Nenonen 1998	Rheumatoid arthritis in Steinbrocker’s functional class II or III	43	52.3±9.6	5	Uncooked vegan	Habitual diet	No	8-12
19	Nicholson 1999	Type 2 diabetes	11	34-74	55	Low-fat vegan	Conventional low-fat diet	No	12
20	Prescott 1988	Healthy,omnivores	64	18-60	40	High-protein lacto–ovo–vegetarian	High protein from meat, 1.5 g/Kg/day	No	12
21	Shah 2018	Angiographically defined CAD	100	53-68 [4]	85	Vegan	American Heart Association–recommended diet	No	8
22	Sofi 2018	Overweight omnivores with a low-to-moderate cardiovascular risk	118	21-75	22	Low-calorie lacto-ovo vegetarian	Low-calorie Mediterranean diet	Yes	12
23	Turner 2007	Overweight, postmenopausal	62	44-73	0	Low-fat vegan	NCEP diet	No	96
24	Skoldstam 1979	Rheumatoid arthritis in ARA’s functional class I or II	26	35-66	27	Lacto–ovo–vegetarian	Habitual diet	Yes, for fasting on 1st week	10
	1: Mean±SD
	2: If weight < 90.5 Kg, then 1200 Kcal for women and 1500 Kcal for men; if weight > 90.5 Kg, then 1500 Kcal for women and 1800 Kcal for men
	3: Participants, who reported about weight loss, were recommended to eat more high-caloric foods (e.g., nuts), whereas participants with weight gain were recommended to avoid high-calorie foods.
	4: Interquartile range
