# Supplementary material for: Relationship of vegetarianism with body weight loss and ASCVD
Source: Front Nutr. 2024 Aug 27;11:1419743. doi: 10.3389/fnut.2024.1419743 (PMC11389726; doi:10.3389/fnut.2024.1419743)
Supplement: Supplementary file 1 [file Data_Sheet_1.zip › Table S3.XLSX]

## Sheet: Supporting Information Table S3
	SNP	effect_allele.exposure	other_allele.exposure	effect_allele.outcome	other_allele.outcome	beta.exposure	beta.outcome	eaf.exposure	eaf.outcome	remove	palindromic	ambiguous	id.outcome	chr	pos	se.outcome	samplesize.outcome	pval.outcome	outcome	originalname.outcome	outcome.deprecated	mr_keep.outcome	data_source.outcome	pval.exposure	samplesize.exposure	chr.exposure	se.exposure	pos.exposure	id.exposure	exposure	mr_keep.exposure	pval_origin.exposure	data_source.exposure	action	mr_keep	F-statistic
1	rs11115556	G	A	G	A	0.00420804	0.0009	0.401998	0.655	FALSE	FALSE	FALSE	ebi-a-GCST000568	12	83429797	0.0038	46186	0.8167	Fasting blood glucose || id:ebi-a-GCST000568	Fasting blood glucose	Fasting blood glucose || ||	TRUE	igd	4.6e-05	64949	12	0.00103259	83429797	ukb-b-11679	|| id:ukb-b-11679	TRUE	reported	igd	2	TRUE	16.6075
2	rs1219939	T	C	T	C	0.00593668	0.0051	0.170804	0.117	FALSE	FALSE	FALSE	ebi-a-GCST000568	9	25917858	0.0048	46186	0.2955	Fasting blood glucose || id:ebi-a-GCST000568	Fasting blood glucose	Fasting blood glucose || ||	TRUE	igd	8.9e-06	64949	9	0.00133637	25917858	ukb-b-11679	|| id:ukb-b-11679	TRUE	reported	igd	2	TRUE	19.7349
3	rs1701003	G	C	G	C	0.00452371	-0.003	0.382634	0.367	FALSE	TRUE	FALSE	ebi-a-GCST000568	21	27259399	0.0037	46186	0.4167	Fasting blood glucose || id:ebi-a-GCST000568	Fasting blood glucose	Fasting blood glucose || ||	TRUE	igd	1.4e-05	64949	21	0.00104161	27259399	ukb-b-11679	|| id:ukb-b-11679	TRUE	reported	igd	2	TRUE	18.8616
4	rs17033934	C	T	C	T	0.00481289	-0.0016	0.319946	0.667	FALSE	FALSE	FALSE	ebi-a-GCST000568	1	116093778	0.0047	46186	0.7361	Fasting blood glucose || id:ebi-a-GCST000568	Fasting blood glucose	Fasting blood glucose || ||	TRUE	igd	1e-05	64949	1	0.00109116	116093778	ukb-b-11679	|| id:ukb-b-11679	TRUE	reported	igd	2	TRUE	19.4552
5	rs2526526	G	A	G	A	0.00485827	0.0019	0.764716	0.777	FALSE	FALSE	FALSE	ebi-a-GCST000568	17	48405889	0.0046	46186	0.6804	Fasting blood glucose || id:ebi-a-GCST000568	Fasting blood glucose	Fasting blood glucose || ||	TRUE	igd	4.9e-05	64949	17	0.00119621	48405889	ukb-b-11679	|| id:ukb-b-11679	TRUE	reported	igd	2	TRUE	16.4949
6	rs2833149	C	T	C	T	-0.00479526	0.0035	0.296608	0.658	FALSE	FALSE	FALSE	ebi-a-GCST000568	21	32265211	0.0042	46186	0.4053	Fasting blood glucose || id:ebi-a-GCST000568	Fasting blood glucose	Fasting blood glucose || ||	TRUE	igd	1.3e-05	64949	21	0.00110171	32265211	ukb-b-11679	|| id:ukb-b-11679	TRUE	reported	igd	2	TRUE	18.9448
7	rs4118073	A	G	A	G	0.00473405	0.026	0.310775	0.304	FALSE	FALSE	FALSE	ebi-a-GCST000568	11	80348137	0.0098	46186	0.00754901	Fasting blood glucose || id:ebi-a-GCST000568	Fasting blood glucose	Fasting blood glucose || ||	TRUE	igd	2.2e-05	64949	11	0.0011152	80348137	ukb-b-11679	|| id:ukb-b-11679	TRUE	reported	igd	2	TRUE	18.0202
8	rs664596	A	C	A	C	0.00474021	-0.0024	0.264373	0.294	FALSE	FALSE	FALSE	ebi-a-GCST000568	11	85751854	0.0041	46186	0.5682	Fasting blood glucose || id:ebi-a-GCST000568	Fasting blood glucose	Fasting blood glucose || ||	TRUE	igd	3.2e-05	64949	11	0.00114072	85751854	ukb-b-11679	|| id:ukb-b-11679	TRUE	reported	igd	2	TRUE	17.2678
9	rs700613	C	A	C	A	0.00448601	0.0009	0.305836	0.73	FALSE	FALSE	FALSE	ebi-a-GCST000568	5	137202201	0.004	46186	0.8163	Fasting blood glucose || id:ebi-a-GCST000568	Fasting blood glucose	Fasting blood glucose || ||	TRUE	igd	4.1e-05	64949	5	0.0010933	137202201	ukb-b-11679	|| id:ukb-b-11679	TRUE	reported	igd	2	TRUE	16.8361
10	rs757257	A	G	A	G	-0.00419204	0.0047	0.47622	0.469	FALSE	FALSE	FALSE	ebi-a-GCST000568	6	30142458	0.0037	46186	0.202	Fasting blood glucose || id:ebi-a-GCST000568	Fasting blood glucose	Fasting blood glucose || ||	TRUE	igd	2.8e-05	64949	6	0.000999966	30142458	ukb-b-11679	|| id:ukb-b-11679	TRUE	reported	igd	2	TRUE	17.5744
11	rs7936649	G	T	G	T	-0.00513277	-0.0016	0.713186	0.712	FALSE	FALSE	FALSE	ebi-a-GCST000568	11	101152961	0.0041	46186	0.699	Fasting blood glucose || id:ebi-a-GCST000568	Fasting blood glucose	Fasting blood glucose || ||	TRUE	igd	6.9e-06	64949	11	0.00114111	101152961	ukb-b-11679	|| id:ukb-b-11679	TRUE	reported	igd	2	TRUE	20.2325
12	rs846222	T	C	T	C	0.00511371	-0.0059	0.212209	0.226	FALSE	FALSE	FALSE	ebi-a-GCST000568	20	59224926	0.0048	46186	0.2145	Fasting blood glucose || id:ebi-a-GCST000568	Fasting blood glucose	Fasting blood glucose || ||	TRUE	igd	3.3e-05	64949	20	0.00123261	59224926	ukb-b-11679	|| id:ukb-b-11679	TRUE	reported	igd	2	TRUE	17.2116
13	rs893587	G	A	G	A	0.0046521	0.0026	0.67859	0.65	FALSE	FALSE	FALSE	ebi-a-GCST000568	10	92860843	0.0042	46186	0.5259	Fasting blood glucose || id:ebi-a-GCST000568	Fasting blood glucose	Fasting blood glucose || ||	TRUE	igd	1.7e-05	64949	10	0.00108053	92860843	ukb-b-11679	|| id:ukb-b-11679	TRUE	reported	igd	2	TRUE	18.5364
14	rs9796292	A	G	A	G	-0.00448539	0.0012	0.395558	0.469	FALSE	FALSE	FALSE	ebi-a-GCST000568	13	114740938	0.0041	46186	0.7655	Fasting blood glucose || id:ebi-a-GCST000568	Fasting blood glucose	Fasting blood glucose || ||	TRUE	igd	1.3e-05	64949	13	0.0010287	114740938	ukb-b-11679	|| id:ukb-b-11679	TRUE	reported	igd	2	TRUE	19.0118
15	rs11115556	G	A	G	A	0.00420804	0.0047	0.401998	NA	FALSE	FALSE	FALSE	ebi-a-GCST001475	12	83429797	0.0279	13848	0.8662	Obesity || id:ebi-a-GCST001475	Obesity	Obesity || ||	TRUE	igd	4.6e-05	64949	12	0.00103259	83429797	ukb-b-11679	|| id:ukb-b-11679	TRUE	reported	igd	2	TRUE	16.6075
16	rs1219939	T	C	T	C	0.00593668	0.0113	0.170804	NA	FALSE	FALSE	FALSE	ebi-a-GCST001475	9	25917858	0.0345	13848	0.7431	Obesity || id:ebi-a-GCST001475	Obesity	Obesity || ||	TRUE	igd	8.9e-06	64949	9	0.00133637	25917858	ukb-b-11679	|| id:ukb-b-11679	TRUE	reported	igd	2	TRUE	19.7349
17	rs17033934	C	T	C	T	0.00481289	-0.0053	0.319946	NA	FALSE	FALSE	FALSE	ebi-a-GCST001475	1	116093778	0.0321	13848	0.8689	Obesity || id:ebi-a-GCST001475	Obesity	Obesity || ||	TRUE	igd	1e-05	64949	1	0.00109116	116093778	ukb-b-11679	|| id:ukb-b-11679	TRUE	reported	igd	2	TRUE	19.4552
18	rs2526526	G	A	G	A	0.00485827	-0.0767	0.764716	NA	FALSE	FALSE	FALSE	ebi-a-GCST001475	17	48405889	0.0309	13848	0.01297	Obesity || id:ebi-a-GCST001475	Obesity	Obesity || ||	TRUE	igd	4.9e-05	64949	17	0.00119621	48405889	ukb-b-11679	|| id:ukb-b-11679	TRUE	reported	igd	2	TRUE	16.4949
19	rs2833149	C	T	C	T	-0.00479526	-0.0049	0.296608	NA	FALSE	FALSE	FALSE	ebi-a-GCST001475	21	32265211	0.0294	13848	0.8678	Obesity || id:ebi-a-GCST001475	Obesity	Obesity || ||	TRUE	igd	1.3e-05	64949	21	0.00110171	32265211	ukb-b-11679	|| id:ukb-b-11679	TRUE	reported	igd	2	TRUE	18.9448
20	rs4118073	A	G	A	G	0.00473405	0.0178	0.310775	NA	FALSE	FALSE	FALSE	ebi-a-GCST001475	11	80348137	0.0404	13848	0.6598	Obesity || id:ebi-a-GCST001475	Obesity	Obesity || ||	TRUE	igd	2.2e-05	64949	11	0.0011152	80348137	ukb-b-11679	|| id:ukb-b-11679	TRUE	reported	igd	2	TRUE	18.0202
21	rs664596	A	C	A	C	0.00474021	-0.0086	0.264373	NA	FALSE	FALSE	FALSE	ebi-a-GCST001475	11	85751854	0.0306	13848	0.7784	Obesity || id:ebi-a-GCST001475	Obesity	Obesity || ||	TRUE	igd	3.2e-05	64949	11	0.00114072	85751854	ukb-b-11679	|| id:ukb-b-11679	TRUE	reported	igd	2	TRUE	17.2678
22	rs700613	C	A	C	A	0.00448601	-0.0008	0.305836	NA	FALSE	FALSE	FALSE	ebi-a-GCST001475	5	137202201	0.0291	13848	0.9781	Obesity || id:ebi-a-GCST001475	Obesity	Obesity || ||	TRUE	igd	4.1e-05	64949	5	0.0010933	137202201	ukb-b-11679	|| id:ukb-b-11679	TRUE	reported	igd	2	TRUE	16.8361
23	rs757257	A	G	A	G	-0.00419204	0.0342	0.47622	NA	FALSE	FALSE	FALSE	ebi-a-GCST001475	6	30142458	0.0263	13848	0.1942	Obesity || id:ebi-a-GCST001475	Obesity	Obesity || ||	TRUE	igd	2.8e-05	64949	6	0.000999966	30142458	ukb-b-11679	|| id:ukb-b-11679	TRUE	reported	igd	2	TRUE	17.5744
24	rs7936649	G	T	G	T	-0.00513277	0.0513	0.713186	NA	FALSE	FALSE	FALSE	ebi-a-GCST001475	11	101152961	0.0293	13848	0.0802602	Obesity || id:ebi-a-GCST001475	Obesity	Obesity || ||	TRUE	igd	6.9e-06	64949	11	0.00114111	101152961	ukb-b-11679	|| id:ukb-b-11679	TRUE	reported	igd	2	TRUE	20.2325
25	rs846222	T	C	T	C	0.00511371	-0.003	0.212209	NA	FALSE	FALSE	FALSE	ebi-a-GCST001475	20	59224926	0.0318	13848	0.9248	Obesity || id:ebi-a-GCST001475	Obesity	Obesity || ||	TRUE	igd	3.3e-05	64949	20	0.00123261	59224926	ukb-b-11679	|| id:ukb-b-11679	TRUE	reported	igd	2	TRUE	17.2116
26	rs893587	G	A	G	A	0.0046521	0.021	0.67859	NA	FALSE	FALSE	FALSE	ebi-a-GCST001475	10	92860843	0.0282	13848	0.4564	Obesity || id:ebi-a-GCST001475	Obesity	Obesity || ||	TRUE	igd	1.7e-05	64949	10	0.00108053	92860843	ukb-b-11679	|| id:ukb-b-11679	TRUE	reported	igd	2	TRUE	18.5364
27	rs9796292	A	G	A	G	-0.00448539	-0.0385	0.395558	NA	FALSE	FALSE	FALSE	ebi-a-GCST001475	13	114740938	0.028	13848	0.169	Obesity || id:ebi-a-GCST001475	Obesity	Obesity || ||	TRUE	igd	1.3e-05	64949	13	0.0010287	114740938	ukb-b-11679	|| id:ukb-b-11679	TRUE	reported	igd	2	TRUE	19.0118
28	rs10875135	G	A	G	A	-0.00417142	0.0067	0.426938	NA	FALSE	FALSE	FALSE	ebi-a-GCST002222	1	98720270	0.0057	94595	0.2166	LDL cholesterol || id:ebi-a-GCST002222	LDL cholesterol	LDL cholesterol || ||	TRUE	igd	4.4e-05	64949	1	0.00102111	98712478	ukb-b-11679	|| id:ukb-b-11679	TRUE	reported	igd	2	TRUE	16.6887
29	rs11115556	G	A	G	A	0.00420804	-0.0054	0.401998	NA	FALSE	FALSE	FALSE	ebi-a-GCST002222	12	83429797	0.0056	94595	0.32	LDL cholesterol || id:ebi-a-GCST002222	LDL cholesterol	LDL cholesterol || ||	TRUE	igd	4.6e-05	64949	12	0.00103259	83429797	ukb-b-11679	|| id:ukb-b-11679	TRUE	reported	igd	2	TRUE	16.6075
30	rs1219939	T	C	T	C	0.00593668	-0.0027	0.170804	NA	FALSE	FALSE	FALSE	ebi-a-GCST002222	9	25917858	0.007	94595	0.531401	LDL cholesterol || id:ebi-a-GCST002222	LDL cholesterol	LDL cholesterol || ||	TRUE	igd	8.9e-06	64949	9	0.00133637	25917858	ukb-b-11679	|| id:ukb-b-11679	TRUE	reported	igd	2	TRUE	19.7349
31	rs1220819	A	G	A	G	-0.00479099	0.0013	0.761296	NA	FALSE	FALSE	FALSE	ebi-a-GCST002222	9	132198514	0.008	94595	0.8437	LDL cholesterol || id:ebi-a-GCST002222	LDL cholesterol	LDL cholesterol || ||	TRUE	igd	4.6e-05	64949	9	0.00117512	132197646	ukb-b-11679	|| id:ukb-b-11679	TRUE	reported	igd	2	TRUE	16.6221
32	rs17033934	C	T	C	T	0.00481289	-0.0021	0.319946	NA	FALSE	FALSE	FALSE	ebi-a-GCST002222	1	116093778	0.0068	94595	0.963	LDL cholesterol || id:ebi-a-GCST002222	LDL cholesterol	LDL cholesterol || ||	TRUE	igd	1e-05	64949	1	0.00109116	116093778	ukb-b-11679	|| id:ukb-b-11679	TRUE	reported	igd	2	TRUE	19.4552
33	rs2400169	C	T	C	T	0.00448271	-0.0047	0.598946	NA	FALSE	FALSE	FALSE	ebi-a-GCST002222	5	144532826	0.0055	94595	0.3691	LDL cholesterol || id:ebi-a-GCST002222	LDL cholesterol	LDL cholesterol || ||	TRUE	igd	1.3e-05	64949	5	0.00102649	144526632	ukb-b-11679	|| id:ukb-b-11679	TRUE	reported	igd	2	TRUE	19.0709
34	rs2526526	G	A	G	A	0.00485827	-0.0014	0.764716	NA	FALSE	FALSE	FALSE	ebi-a-GCST002222	17	48405889	0.0063	94595	0.7251	LDL cholesterol || id:ebi-a-GCST002222	LDL cholesterol	LDL cholesterol || ||	TRUE	igd	4.9e-05	64949	17	0.00119621	48405889	ukb-b-11679	|| id:ukb-b-11679	TRUE	reported	igd	2	TRUE	16.4949
35	rs2833149	C	T	C	T	-0.00479526	0.0084	0.296608	NA	FALSE	FALSE	FALSE	ebi-a-GCST002222	21	32265211	0.006	94595	0.3526	LDL cholesterol || id:ebi-a-GCST002222	LDL cholesterol	LDL cholesterol || ||	TRUE	igd	1.3e-05	64949	21	0.00110171	32265211	ukb-b-11679	|| id:ukb-b-11679	TRUE	reported	igd	2	TRUE	18.9448
36	rs34478580	A	G	A	G	0.00419375	-0.0004	0.460013	NA	FALSE	FALSE	FALSE	ebi-a-GCST002222	2	238538597	0.0053	94595	0.9537	LDL cholesterol || id:ebi-a-GCST002222	LDL cholesterol	LDL cholesterol || ||	TRUE	igd	3.5e-05	64949	2	0.00101312	238538276	ukb-b-11679	|| id:ukb-b-11679	TRUE	reported	igd	2	TRUE	17.135
37	rs664596	A	C	A	C	0.00474021	0.0066	0.264373	NA	FALSE	FALSE	FALSE	ebi-a-GCST002222	11	85751854	0.0059	94595	0.2846	LDL cholesterol || id:ebi-a-GCST002222	LDL cholesterol	LDL cholesterol || ||	TRUE	igd	3.2e-05	64949	11	0.00114072	85751854	ukb-b-11679	|| id:ukb-b-11679	TRUE	reported	igd	2	TRUE	17.2678
38	rs67761120	C	T	C	T	0.00461257	0.0055	0.273678	NA	FALSE	FALSE	FALSE	ebi-a-GCST002222	10	112471410	0.006	94595	0.2635	LDL cholesterol || id:ebi-a-GCST002222	LDL cholesterol	LDL cholesterol || ||	TRUE	igd	4.7e-05	64949	10	0.00113364	112471154	ukb-b-11679	|| id:ukb-b-11679	TRUE	reported	igd	2	TRUE	16.5552
39	rs700613	C	A	C	A	0.00448601	-0.0072	0.305836	NA	FALSE	FALSE	FALSE	ebi-a-GCST002222	5	137202201	0.0057	94595	0.1603	LDL cholesterol || id:ebi-a-GCST002222	LDL cholesterol	LDL cholesterol || ||	TRUE	igd	4.1e-05	64949	5	0.0010933	137202201	ukb-b-11679	|| id:ukb-b-11679	TRUE	reported	igd	2	TRUE	16.8361
40	rs757257	A	G	A	G	-0.00419204	-0.0136	0.47622	NA	FALSE	FALSE	FALSE	ebi-a-GCST002222	6	30142458	0.0052	94595	0.0179201	LDL cholesterol || id:ebi-a-GCST002222	LDL cholesterol	LDL cholesterol || ||	TRUE	igd	2.8e-05	64949	6	0.000999966	30142458	ukb-b-11679	|| id:ukb-b-11679	TRUE	reported	igd	2	TRUE	17.5744
41	rs7936649	G	T	G	T	-0.00513277	-0.0028	0.713186	NA	FALSE	FALSE	FALSE	ebi-a-GCST002222	11	101152961	0.0058	94595	0.9473	LDL cholesterol || id:ebi-a-GCST002222	LDL cholesterol	LDL cholesterol || ||	TRUE	igd	6.9e-06	64949	11	0.00114111	101152961	ukb-b-11679	|| id:ukb-b-11679	TRUE	reported	igd	2	TRUE	20.2325
42	rs79918449	T	G	T	G	-0.00500682	-0.006	0.218426	NA	FALSE	FALSE	FALSE	ebi-a-GCST002222	3	161570645	0.0061	94595	0.4181	LDL cholesterol || id:ebi-a-GCST002222	LDL cholesterol	LDL cholesterol || ||	TRUE	igd	3.9e-05	64949	3	0.00121782	161567918	ukb-b-11679	|| id:ukb-b-11679	TRUE	reported	igd	2	TRUE	16.9028
43	rs846222	T	C	T	C	0.00511371	-0.0024	0.212209	NA	FALSE	FALSE	FALSE	ebi-a-GCST002222	20	59224926	0.0066	94595	0.585	LDL cholesterol || id:ebi-a-GCST002222	LDL cholesterol	LDL cholesterol || ||	TRUE	igd	3.3e-05	64949	20	0.00123261	59224926	ukb-b-11679	|| id:ukb-b-11679	TRUE	reported	igd	2	TRUE	17.2116
44	rs893587	G	A	G	A	0.0046521	-0.0008	0.67859	NA	FALSE	FALSE	FALSE	ebi-a-GCST002222	10	92860843	0.0055	94595	0.686099	LDL cholesterol || id:ebi-a-GCST002222	LDL cholesterol	LDL cholesterol || ||	TRUE	igd	1.7e-05	64949	10	0.00108053	92860843	ukb-b-11679	|| id:ukb-b-11679	TRUE	reported	igd	2	TRUE	18.5364
45	rs9796292	A	G	A	G	-0.00448539	-0.0014	0.395558	NA	FALSE	FALSE	FALSE	ebi-a-GCST002222	13	114740938	0.0058	94595	0.740699	LDL cholesterol || id:ebi-a-GCST002222	LDL cholesterol	LDL cholesterol || ||	TRUE	igd	1.3e-05	64949	13	0.0010287	114740938	ukb-b-11679	|| id:ukb-b-11679	TRUE	reported	igd	2	TRUE	19.0118
46	rs10875135	G	A	G	A	-0.00417142	-0.0117	0.426938	0.3875	FALSE	FALSE	FALSE	ebi-a-GCST005843	1	98712478	0.009	440328	0.1917	Ischemic stroke || id:ebi-a-GCST005843	Ischemic stroke	Ischemic stroke || ||	TRUE	igd	4.4e-05	64949	1	0.00102111	98712478	ukb-b-11679	|| id:ukb-b-11679	TRUE	reported	igd	2	TRUE	16.6887
47	rs10978745	C	T	C	T	0.00524643	-0.0023	0.206786	0.2036	FALSE	FALSE	FALSE	ebi-a-GCST005843	9	109955968	0.0121	440328	0.8507	Ischemic stroke || id:ebi-a-GCST005843	Ischemic stroke	Ischemic stroke || ||	TRUE	igd	4.5e-05	64949	9	0.00128637	109955968	ukb-b-11679	|| id:ukb-b-11679	TRUE	reported	igd	2	TRUE	16.634
48	rs11115556	G	A	G	A	0.00420804	0.0162	0.401998	0.4742	FALSE	FALSE	FALSE	ebi-a-GCST005843	12	83429797	0.0089	440328	0.0682103	Ischemic stroke || id:ebi-a-GCST005843	Ischemic stroke	Ischemic stroke || ||	TRUE	igd	4.6e-05	64949	12	0.00103259	83429797	ukb-b-11679	|| id:ukb-b-11679	TRUE	reported	igd	2	TRUE	16.6075
49	rs11562314	T	C	T	C	-0.0049572	0.0183	0.758171	0.7731	FALSE	FALSE	FALSE	ebi-a-GCST005843	9	109553406	0.0118	440328	0.1211	Ischemic stroke || id:ebi-a-GCST005843	Ischemic stroke	Ischemic stroke || ||	TRUE	igd	4e-05	64949	9	0.00120727	109553406	ukb-b-11679	|| id:ukb-b-11679	TRUE	reported	igd	2	TRUE	16.8603
50	rs11631964	G	A	G	A	0.00472844	0.0061	0.704528	0.6808	FALSE	FALSE	FALSE	ebi-a-GCST005843	15	98825298	0.0096	440328	0.5272	Ischemic stroke || id:ebi-a-GCST005843	Ischemic stroke	Ischemic stroke || ||	TRUE	igd	3.1e-05	64949	15	0.00113463	98825298	ukb-b-11679	|| id:ukb-b-11679	TRUE	reported	igd	2	TRUE	17.3671
51	rs12036939	G	T	G	T	0.00528194	0.0113	0.188702	0.2782	FALSE	FALSE	FALSE	ebi-a-GCST005843	1	38875630	0.0111	440328	0.3094	Ischemic stroke || id:ebi-a-GCST005843	Ischemic stroke	Ischemic stroke || ||	TRUE	igd	3.8e-05	64949	1	0.00128235	38875630	ukb-b-11679	|| id:ukb-b-11679	TRUE	reported	igd	2	TRUE	16.9658
52	rs12121178	T	A	T	A	-0.0050447	0.0253	0.25634	0.2378	FALSE	TRUE	FALSE	ebi-a-GCST005843	1	114749353	0.0116	440328	0.0292301	Ischemic stroke || id:ebi-a-GCST005843	Ischemic stroke	Ischemic stroke || ||	TRUE	igd	1.4e-05	64949	1	0.00116132	114749353	ukb-b-11679	|| id:ukb-b-11679	TRUE	reported	igd	2	TRUE	18.8698
53	rs1219939	T	C	T	C	0.00593668	-0.0008	0.170804	0.3167	FALSE	FALSE	FALSE	ebi-a-GCST005843	9	25917858	0.01	440328	0.9365	Ischemic stroke || id:ebi-a-GCST005843	Ischemic stroke	Ischemic stroke || ||	TRUE	igd	8.9e-06	64949	9	0.00133637	25917858	ukb-b-11679	|| id:ukb-b-11679	TRUE	reported	igd	2	TRUE	19.7349
54	rs1220819	A	G	A	G	-0.00479099	0.0012	0.761296	0.7651	FALSE	FALSE	FALSE	ebi-a-GCST005843	9	132197646	0.011	440328	0.911	Ischemic stroke || id:ebi-a-GCST005843	Ischemic stroke	Ischemic stroke || ||	TRUE	igd	4.6e-05	64949	9	0.00117512	132197646	ukb-b-11679	|| id:ukb-b-11679	TRUE	reported	igd	2	TRUE	16.6221
55	rs1701003	G	C	G	C	0.00452371	-0.004	0.382634	0.3764	FALSE	TRUE	FALSE	ebi-a-GCST005843	21	27259399	0.0087	440328	0.6451	Ischemic stroke || id:ebi-a-GCST005843	Ischemic stroke	Ischemic stroke || ||	TRUE	igd	1.4e-05	64949	21	0.00104161	27259399	ukb-b-11679	|| id:ukb-b-11679	TRUE	reported	igd	2	TRUE	18.8616
56	rs17033934	C	T	C	T	0.00481289	0.0092	0.319946	0.3686	FALSE	FALSE	FALSE	ebi-a-GCST005843	1	116093778	0.0095	440328	0.3289	Ischemic stroke || id:ebi-a-GCST005843	Ischemic stroke	Ischemic stroke || ||	TRUE	igd	1e-05	64949	1	0.00109116	116093778	ukb-b-11679	|| id:ukb-b-11679	TRUE	reported	igd	2	TRUE	19.4552
57	rs2252425	T	C	T	C	0.00417772	-0.0186	0.40192	0.3701	FALSE	FALSE	FALSE	ebi-a-GCST005843	20	1510769	0.0094	440328	0.0487899	Ischemic stroke || id:ebi-a-GCST005843	Ischemic stroke	Ischemic stroke || ||	TRUE	igd	4.7e-05	64949	20	0.00102651	1510769	ukb-b-11679	|| id:ukb-b-11679	TRUE	reported	igd	2	TRUE	16.5635
58	rs2400169	C	T	C	T	0.00448271	0.0183	0.598946	0.5964	FALSE	FALSE	FALSE	ebi-a-GCST005843	5	144526632	0.0086	440328	0.0335297	Ischemic stroke || id:ebi-a-GCST005843	Ischemic stroke	Ischemic stroke || ||	TRUE	igd	1.3e-05	64949	5	0.00102649	144526632	ukb-b-11679	|| id:ukb-b-11679	TRUE	reported	igd	2	TRUE	19.0709
59	rs2526526	G	A	G	A	0.00485827	-0.0129	0.764716	0.7881	FALSE	FALSE	FALSE	ebi-a-GCST005843	17	48405889	0.0107	440328	0.2292	Ischemic stroke || id:ebi-a-GCST005843	Ischemic stroke	Ischemic stroke || ||	TRUE	igd	4.9e-05	64949	17	0.00119621	48405889	ukb-b-11679	|| id:ukb-b-11679	TRUE	reported	igd	2	TRUE	16.4949
60	rs2833149	C	T	C	T	-0.00479526	-0.0129	0.296608	0.283	FALSE	FALSE	FALSE	ebi-a-GCST005843	21	32265211	0.0094	440328	0.1696	Ischemic stroke || id:ebi-a-GCST005843	Ischemic stroke	Ischemic stroke || ||	TRUE	igd	1.3e-05	64949	21	0.00110171	32265211	ukb-b-11679	|| id:ukb-b-11679	TRUE	reported	igd	2	TRUE	18.9448
61	rs2955524	T	C	T	C	-0.00499023	-0.0014	0.220786	0.2217	FALSE	FALSE	FALSE	ebi-a-GCST005843	12	23972526	0.0112	440328	0.8977	Ischemic stroke || id:ebi-a-GCST005843	Ischemic stroke	Ischemic stroke || ||	TRUE	igd	3.9e-05	64949	12	0.00121372	23972526	ukb-b-11679	|| id:ukb-b-11679	TRUE	reported	igd	2	TRUE	16.9046
62	rs34478580	A	G	A	G	0.00419375	0.0042	0.460013	0.4232	FALSE	FALSE	FALSE	ebi-a-GCST005843	2	238538276	0.0084	440328	0.6194	Ischemic stroke || id:ebi-a-GCST005843	Ischemic stroke	Ischemic stroke || ||	TRUE	igd	3.5e-05	64949	2	0.00101312	238538276	ukb-b-11679	|| id:ukb-b-11679	TRUE	reported	igd	2	TRUE	17.135
63	rs4118073	A	G	A	G	0.00473405	0.0104	0.310775	0.3672	FALSE	FALSE	FALSE	ebi-a-GCST005843	11	80348137	0.0099	440328	0.2955	Ischemic stroke || id:ebi-a-GCST005843	Ischemic stroke	Ischemic stroke || ||	TRUE	igd	2.2e-05	64949	11	0.0011152	80348137	ukb-b-11679	|| id:ukb-b-11679	TRUE	reported	igd	2	TRUE	18.0202
64	rs61364479	T	C	T	C	-0.00497555	-0.003	0.216581	0.2828	FALSE	FALSE	FALSE	ebi-a-GCST005843	3	72309926	0.01	440328	0.7634	Ischemic stroke || id:ebi-a-GCST005843	Ischemic stroke	Ischemic stroke || ||	TRUE	igd	4.2e-05	64949	3	0.00121466	72309926	ukb-b-11679	|| id:ukb-b-11679	TRUE	reported	igd	2	TRUE	16.7793
65	rs62035995	A	G	A	G	-0.00423896	0.0055	0.545649	0.4838	FALSE	FALSE	FALSE	ebi-a-GCST005843	16	56576445	0.009	440328	0.5446	Ischemic stroke || id:ebi-a-GCST005843	Ischemic stroke	Ischemic stroke || ||	TRUE	igd	2.9e-05	64949	16	0.0010132	56576445	ukb-b-11679	|| id:ukb-b-11679	TRUE	reported	igd	2	TRUE	17.5036
66	rs62383426	T	C	T	C	0.00542443	-0.0027	0.202352	0.1926	FALSE	FALSE	FALSE	ebi-a-GCST005843	5	167563457	0.0121	440328	0.8264	Ischemic stroke || id:ebi-a-GCST005843	Ischemic stroke	Ischemic stroke || ||	TRUE	igd	1.6e-05	64949	5	0.00125698	167563457	ukb-b-11679	|| id:ukb-b-11679	TRUE	reported	igd	2	TRUE	18.6231
67	rs6477097	C	A	C	A	0.00451063	-0.0088	0.354375	0.3358	FALSE	FALSE	FALSE	ebi-a-GCST005843	9	6610892	0.0101	440328	0.3832	Ischemic stroke || id:ebi-a-GCST005843	Ischemic stroke	Ischemic stroke || ||	TRUE	igd	2.1e-05	64949	9	0.0010611	6610892	ukb-b-11679	|| id:ukb-b-11679	TRUE	reported	igd	2	TRUE	18.0702
68	rs664596	A	C	A	C	0.00474021	0.0098	0.264373	0.2562	FALSE	FALSE	FALSE	ebi-a-GCST005843	11	85751854	0.0104	440328	0.3459	Ischemic stroke || id:ebi-a-GCST005843	Ischemic stroke	Ischemic stroke || ||	TRUE	igd	3.2e-05	64949	11	0.00114072	85751854	ukb-b-11679	|| id:ukb-b-11679	TRUE	reported	igd	2	TRUE	17.2678
69	rs67761120	C	T	C	T	0.00461257	0.0124	0.273678	0.2409	FALSE	FALSE	FALSE	ebi-a-GCST005843	10	112471154	0.01	440328	0.2115	Ischemic stroke || id:ebi-a-GCST005843	Ischemic stroke	Ischemic stroke || ||	TRUE	igd	4.7e-05	64949	10	0.00113364	112471154	ukb-b-11679	|| id:ukb-b-11679	TRUE	reported	igd	2	TRUE	16.5552
70	rs6980833	T	C	T	C	0.00425566	-0.007	0.385279	0.3534	FALSE	FALSE	FALSE	ebi-a-GCST005843	8	53462229	0.0093	440328	0.452701	Ischemic stroke || id:ebi-a-GCST005843	Ischemic stroke	Ischemic stroke || ||	TRUE	igd	3.4e-05	64949	8	0.00102736	53462229	ukb-b-11679	|| id:ukb-b-11679	TRUE	reported	igd	2	TRUE	17.1589
71	rs700613	C	A	C	A	0.00448601	-0.0028	0.305836	0.2793	FALSE	FALSE	FALSE	ebi-a-GCST005843	5	137202201	0.0103	440328	0.783901	Ischemic stroke || id:ebi-a-GCST005843	Ischemic stroke	Ischemic stroke || ||	TRUE	igd	4.1e-05	64949	5	0.0010933	137202201	ukb-b-11679	|| id:ukb-b-11679	TRUE	reported	igd	2	TRUE	16.8361
72	rs7168044	C	T	C	T	-0.00427661	0.0064	0.592967	0.5517	FALSE	FALSE	FALSE	ebi-a-GCST005843	15	70551193	0.0086	440328	0.4557	Ischemic stroke || id:ebi-a-GCST005843	Ischemic stroke	Ischemic stroke || ||	TRUE	igd	3e-05	64949	15	0.00102432	70551193	ukb-b-11679	|| id:ukb-b-11679	TRUE	reported	igd	2	TRUE	17.4312
73	rs757257	A	G	A	G	-0.00419204	0.0014	0.47622	0.3975	FALSE	FALSE	FALSE	ebi-a-GCST005843	6	30142458	0.0113	440328	0.898	Ischemic stroke || id:ebi-a-GCST005843	Ischemic stroke	Ischemic stroke || ||	TRUE	igd	2.8e-05	64949	6	0.000999966	30142458	ukb-b-11679	|| id:ukb-b-11679	TRUE	reported	igd	2	TRUE	17.5744
74	rs7705570	G	A	G	A	-0.00512799	0.0228	0.218745	0.3776	FALSE	FALSE	FALSE	ebi-a-GCST005843	5	79035731	0.0104	440328	0.0278202	Ischemic stroke || id:ebi-a-GCST005843	Ischemic stroke	Ischemic stroke || ||	TRUE	igd	2.5e-05	64949	5	0.0012166	79035731	ukb-b-11679	|| id:ukb-b-11679	TRUE	reported	igd	2	TRUE	17.7664
75	rs7936649	G	T	G	T	-0.00513277	-0.0133	0.713186	0.7265	FALSE	FALSE	FALSE	ebi-a-GCST005843	11	101152961	0.0097	440328	0.1687	Ischemic stroke || id:ebi-a-GCST005843	Ischemic stroke	Ischemic stroke || ||	TRUE	igd	6.9e-06	64949	11	0.00114111	101152961	ukb-b-11679	|| id:ukb-b-11679	TRUE	reported	igd	2	TRUE	20.2325
76	rs79918449	T	G	T	G	-0.00500682	-0.0022	0.218426	0.1976	FALSE	FALSE	FALSE	ebi-a-GCST005843	3	161567918	0.0107	440328	0.8388	Ischemic stroke || id:ebi-a-GCST005843	Ischemic stroke	Ischemic stroke || ||	TRUE	igd	3.9e-05	64949	3	0.00121782	161567918	ukb-b-11679	|| id:ukb-b-11679	TRUE	reported	igd	2	TRUE	16.9028
77	rs8072720	A	T	A	T	0.00513422	-0.0108	0.716636	0.6379	FALSE	TRUE	FALSE	ebi-a-GCST005843	17	52955672	0.0116	440328	0.3517	Ischemic stroke || id:ebi-a-GCST005843	Ischemic stroke	Ischemic stroke || ||	TRUE	igd	1.2e-05	64949	17	0.00117474	52955672	ukb-b-11679	|| id:ukb-b-11679	TRUE	reported	igd	2	TRUE	19.1014
78	rs846222	T	C	T	C	0.00511371	-0.0128	0.212209	0.2227	FALSE	FALSE	FALSE	ebi-a-GCST005843	20	59224926	0.0105	440328	0.2249	Ischemic stroke || id:ebi-a-GCST005843	Ischemic stroke	Ischemic stroke || ||	TRUE	igd	3.3e-05	64949	20	0.00123261	59224926	ukb-b-11679	|| id:ukb-b-11679	TRUE	reported	igd	2	TRUE	17.2116
79	rs893587	G	A	G	A	0.0046521	-0.0081	0.67859	0.6797	FALSE	FALSE	FALSE	ebi-a-GCST005843	10	92860843	0.0091	440328	0.3713	Ischemic stroke || id:ebi-a-GCST005843	Ischemic stroke	Ischemic stroke || ||	TRUE	igd	1.7e-05	64949	10	0.00108053	92860843	ukb-b-11679	|| id:ukb-b-11679	TRUE	reported	igd	2	TRUE	18.5364
80	rs9303272	G	A	G	A	-0.00421201	0.0035	0.449881	0.4844	FALSE	FALSE	FALSE	ebi-a-GCST005843	17	2152306	0.0089	440328	0.692201	Ischemic stroke || id:ebi-a-GCST005843	Ischemic stroke	Ischemic stroke || ||	TRUE	igd	3.2e-05	64949	17	0.00101347	2152306	ukb-b-11679	|| id:ukb-b-11679	TRUE	reported	igd	2	TRUE	17.2726
81	rs932302	T	G	T	G	-0.00561003	-0.0015	0.301705	0.2784	FALSE	FALSE	FALSE	ebi-a-GCST005843	22	29434955	0.0106	440328	0.8872	Ischemic stroke || id:ebi-a-GCST005843	Ischemic stroke	Ischemic stroke || ||	TRUE	igd	1.4e-06	64949	22	0.00116358	29434955	ukb-b-11679	|| id:ukb-b-11679	TRUE	reported	igd	2	TRUE	23.2454
82	rs9796292	A	G	A	G	-0.00448539	-0.0028	0.395558	0.3708	FALSE	FALSE	FALSE	ebi-a-GCST005843	13	114740938	0.009	440328	0.7527	Ischemic stroke || id:ebi-a-GCST005843	Ischemic stroke	Ischemic stroke || ||	TRUE	igd	1.3e-05	64949	13	0.0010287	114740938	ukb-b-11679	|| id:ukb-b-11679	TRUE	reported	igd	2	TRUE	19.0118
83	rs10875135	G	A	G	A	-0.00417142	-0.0221	0.426938	0.3884	FALSE	FALSE	FALSE	finn-b-I9_MI	1	98712478	0.0161	NA	0.1704	Myocardial infarction || id:finn-b-I9_MI	Myocardial infarction	Myocardial infarction || ||	TRUE	igd	4.4e-05	64949	1	0.00102111	98712478	ukb-b-11679	|| id:ukb-b-11679	TRUE	reported	igd	2	TRUE	16.6887
84	rs10978745	C	T	C	T	0.00524643	-0.0237	0.206786	0.1207	FALSE	FALSE	FALSE	finn-b-I9_MI	9	109955968	0.0246	NA	0.3344	Myocardial infarction || id:finn-b-I9_MI	Myocardial infarction	Myocardial infarction || ||	TRUE	igd	4.5e-05	64949	9	0.00128637	109955968	ukb-b-11679	|| id:ukb-b-11679	TRUE	reported	igd	2	TRUE	16.634
85	rs11115556	G	A	G	A	0.00420804	0.0128	0.401998	0.3829	FALSE	FALSE	FALSE	finn-b-I9_MI	12	83429797	0.016	NA	0.4217	Myocardial infarction || id:finn-b-I9_MI	Myocardial infarction	Myocardial infarction || ||	TRUE	igd	4.6e-05	64949	12	0.00103259	83429797	ukb-b-11679	|| id:ukb-b-11679	TRUE	reported	igd	2	TRUE	16.6075
86	rs11562314	T	C	T	C	-0.0049572	-0.0042	0.758171	0.8205	FALSE	FALSE	FALSE	finn-b-I9_MI	9	109553406	0.0206	NA	0.8386	Myocardial infarction || id:finn-b-I9_MI	Myocardial infarction	Myocardial infarction || ||	TRUE	igd	4e-05	64949	9	0.00120727	109553406	ukb-b-11679	|| id:ukb-b-11679	TRUE	reported	igd	2	TRUE	16.8603
87	rs11631964	G	A	G	A	0.00472844	0.0237	0.704528	0.6517	FALSE	FALSE	FALSE	finn-b-I9_MI	15	98825298	0.0166	NA	0.1539	Myocardial infarction || id:finn-b-I9_MI	Myocardial infarction	Myocardial infarction || ||	TRUE	igd	3.1e-05	64949	15	0.00113463	98825298	ukb-b-11679	|| id:ukb-b-11679	TRUE	reported	igd	2	TRUE	17.3671
88	rs12036939	G	T	G	T	0.00528194	-0.0469	0.188702	0.1631	FALSE	FALSE	FALSE	finn-b-I9_MI	1	38875630	0.0213	NA	0.02776	Myocardial infarction || id:finn-b-I9_MI	Myocardial infarction	Myocardial infarction || ||	TRUE	igd	3.8e-05	64949	1	0.00128235	38875630	ukb-b-11679	|| id:ukb-b-11679	TRUE	reported	igd	2	TRUE	16.9658
89	rs12121178	T	A	T	A	-0.0050447	0.0062	0.25634	0.1985	FALSE	TRUE	FALSE	finn-b-I9_MI	1	114749353	0.0196	NA	0.750601	Myocardial infarction || id:finn-b-I9_MI	Myocardial infarction	Myocardial infarction || ||	TRUE	igd	1.4e-05	64949	1	0.00116132	114749353	ukb-b-11679	|| id:ukb-b-11679	TRUE	reported	igd	2	TRUE	18.8698
90	rs1219939	T	C	T	C	0.00593668	0.0016	0.170804	0.2038	FALSE	FALSE	FALSE	finn-b-I9_MI	9	25917858	0.0193	NA	0.9351	Myocardial infarction || id:finn-b-I9_MI	Myocardial infarction	Myocardial infarction || ||	TRUE	igd	8.9e-06	64949	9	0.00133637	25917858	ukb-b-11679	|| id:ukb-b-11679	TRUE	reported	igd	2	TRUE	19.7349
91	rs1701003	G	C	G	C	0.00452371	-0.0016	0.382634	0.3736	FALSE	TRUE	FALSE	finn-b-I9_MI	21	27259399	0.0161	NA	0.9205	Myocardial infarction || id:finn-b-I9_MI	Myocardial infarction	Myocardial infarction || ||	TRUE	igd	1.4e-05	64949	21	0.00104161	27259399	ukb-b-11679	|| id:ukb-b-11679	TRUE	reported	igd	2	TRUE	18.8616
92	rs17033934	C	T	C	T	0.00481289	0.0203	0.319946	0.3843	FALSE	FALSE	FALSE	finn-b-I9_MI	1	116093778	0.0161	NA	0.2065	Myocardial infarction || id:finn-b-I9_MI	Myocardial infarction	Myocardial infarction || ||	TRUE	igd	1e-05	64949	1	0.00109116	116093778	ukb-b-11679	|| id:ukb-b-11679	TRUE	reported	igd	2	TRUE	19.4552
93	rs2252425	T	C	T	C	0.00417772	-0.0142	0.40192	0.373	FALSE	FALSE	FALSE	finn-b-I9_MI	20	1510769	0.0162	NA	0.3824	Myocardial infarction || id:finn-b-I9_MI	Myocardial infarction	Myocardial infarction || ||	TRUE	igd	4.7e-05	64949	20	0.00102651	1510769	ukb-b-11679	|| id:ukb-b-11679	TRUE	reported	igd	2	TRUE	16.5635
94	rs2400169	C	T	C	T	0.00448271	0.0171	0.598946	0.7319	FALSE	FALSE	FALSE	finn-b-I9_MI	5	144526632	0.0176	NA	0.3318	Myocardial infarction || id:finn-b-I9_MI	Myocardial infarction	Myocardial infarction || ||	TRUE	igd	1.3e-05	64949	5	0.00102649	144526632	ukb-b-11679	|| id:ukb-b-11679	TRUE	reported	igd	2	TRUE	19.0709
95	rs2526526	G	A	G	A	0.00485827	-0.0181	0.764716	0.7126	FALSE	FALSE	FALSE	finn-b-I9_MI	17	48405889	0.0172	NA	0.2924	Myocardial infarction || id:finn-b-I9_MI	Myocardial infarction	Myocardial infarction || ||	TRUE	igd	4.9e-05	64949	17	0.00119621	48405889	ukb-b-11679	|| id:ukb-b-11679	TRUE	reported	igd	2	TRUE	16.4949
96	rs2833149	C	T	C	T	-0.00479526	0.0119	0.296608	0.2749	FALSE	FALSE	FALSE	finn-b-I9_MI	21	32265211	0.0175	NA	0.4957	Myocardial infarction || id:finn-b-I9_MI	Myocardial infarction	Myocardial infarction || ||	TRUE	igd	1.3e-05	64949	21	0.00110171	32265211	ukb-b-11679	|| id:ukb-b-11679	TRUE	reported	igd	2	TRUE	18.9448
97	rs2955524	T	C	T	C	-0.00499023	-0.0116	0.220786	0.2674	FALSE	FALSE	FALSE	finn-b-I9_MI	12	23972526	0.0176	NA	0.5091	Myocardial infarction || id:finn-b-I9_MI	Myocardial infarction	Myocardial infarction || ||	TRUE	igd	3.9e-05	64949	12	0.00121372	23972526	ukb-b-11679	|| id:ukb-b-11679	TRUE	reported	igd	2	TRUE	16.9046
98	rs34478580	A	G	A	G	0.00419375	0.0167	0.460013	0.3484	FALSE	FALSE	FALSE	finn-b-I9_MI	2	238538276	0.0163	NA	0.3064	Myocardial infarction || id:finn-b-I9_MI	Myocardial infarction	Myocardial infarction || ||	TRUE	igd	3.5e-05	64949	2	0.00101312	238538276	ukb-b-11679	|| id:ukb-b-11679	TRUE	reported	igd	2	TRUE	17.135
99	rs4118073	A	G	A	G	0.00473405	0.0031	0.310775	0.4081	FALSE	FALSE	FALSE	finn-b-I9_MI	11	80348137	0.0161	NA	0.8451	Myocardial infarction || id:finn-b-I9_MI	Myocardial infarction	Myocardial infarction || ||	TRUE	igd	2.2e-05	64949	11	0.0011152	80348137	ukb-b-11679	|| id:ukb-b-11679	TRUE	reported	igd	2	TRUE	18.0202
100	rs61364479	T	C	T	C	-0.00497555	0.0133	0.216581	0.2178	FALSE	FALSE	FALSE	finn-b-I9_MI	3	72309926	0.0189	NA	0.4809	Myocardial infarction || id:finn-b-I9_MI	Myocardial infarction	Myocardial infarction || ||	TRUE	igd	4.2e-05	64949	3	0.00121466	72309926	ukb-b-11679	|| id:ukb-b-11679	TRUE	reported	igd	2	TRUE	16.7793
101	rs62035995	A	G	A	G	-0.00423896	0.0101	0.545649	0.5758	FALSE	FALSE	FALSE	finn-b-I9_MI	16	56576445	0.0159	NA	0.5244	Myocardial infarction || id:finn-b-I9_MI	Myocardial infarction	Myocardial infarction || ||	TRUE	igd	2.9e-05	64949	16	0.0010132	56576445	ukb-b-11679	|| id:ukb-b-11679	TRUE	reported	igd	2	TRUE	17.5036
102	rs62383426	T	C	T	C	0.00542443	-0.0123	0.202352	0.2449	FALSE	FALSE	FALSE	finn-b-I9_MI	5	167563457	0.0182	NA	0.4987	Myocardial infarction || id:finn-b-I9_MI	Myocardial infarction	Myocardial infarction || ||	TRUE	igd	1.6e-05	64949	5	0.00125698	167563457	ukb-b-11679	|| id:ukb-b-11679	TRUE	reported	igd	2	TRUE	18.6231
103	rs6477097	C	A	C	A	0.00451063	-0.0073	0.354375	0.3576	FALSE	FALSE	FALSE	finn-b-I9_MI	9	6610892	0.0164	NA	0.654699	Myocardial infarction || id:finn-b-I9_MI	Myocardial infarction	Myocardial infarction || ||	TRUE	igd	2.1e-05	64949	9	0.0010611	6610892	ukb-b-11679	|| id:ukb-b-11679	TRUE	reported	igd	2	TRUE	18.0702
104	rs664596	A	C	A	C	0.00474021	-0.0004	0.264373	0.1827	FALSE	FALSE	FALSE	finn-b-I9_MI	11	85751854	0.0202	NA	0.9825	Myocardial infarction || id:finn-b-I9_MI	Myocardial infarction	Myocardial infarction || ||	TRUE	igd	3.2e-05	64949	11	0.00114072	85751854	ukb-b-11679	|| id:ukb-b-11679	TRUE	reported	igd	2	TRUE	17.2678
105	rs67761120	C	T	C	T	0.00461257	0.0039	0.273678	0.2308	FALSE	FALSE	FALSE	finn-b-I9_MI	10	112471410	0.0185	NA	0.8307	Myocardial infarction || id:finn-b-I9_MI	Myocardial infarction	Myocardial infarction || ||	TRUE	igd	4.7e-05	64949	10	0.00113364	112471154	ukb-b-11679	|| id:ukb-b-11679	TRUE	reported	igd	2	TRUE	16.5552
106	rs6980833	T	C	T	C	0.00425566	-0.013	0.385279	0.3758	FALSE	FALSE	FALSE	finn-b-I9_MI	8	53462229	0.0162	NA	0.4198	Myocardial infarction || id:finn-b-I9_MI	Myocardial infarction	Myocardial infarction || ||	TRUE	igd	3.4e-05	64949	8	0.00102736	53462229	ukb-b-11679	|| id:ukb-b-11679	TRUE	reported	igd	2	TRUE	17.1589
107	rs700613	C	A	C	A	0.00448601	-0.0373	0.305836	0.3038	FALSE	FALSE	FALSE	finn-b-I9_MI	5	137202201	0.0169	NA	0.02719	Myocardial infarction || id:finn-b-I9_MI	Myocardial infarction	Myocardial infarction || ||	TRUE	igd	4.1e-05	64949	5	0.0010933	137202201	ukb-b-11679	|| id:ukb-b-11679	TRUE	reported	igd	2	TRUE	16.8361
108	rs7168044	C	T	C	T	-0.00427661	-0.0021	0.592967	0.6071	FALSE	FALSE	FALSE	finn-b-I9_MI	15	70551193	0.016	NA	0.8956	Myocardial infarction || id:finn-b-I9_MI	Myocardial infarction	Myocardial infarction || ||	TRUE	igd	3e-05	64949	15	0.00102432	70551193	ukb-b-11679	|| id:ukb-b-11679	TRUE	reported	igd	2	TRUE	17.4312
109	rs757257	A	G	A	G	-0.00419204	0.0129	0.47622	0.4303	FALSE	FALSE	FALSE	finn-b-I9_MI	6	30142458	0.0167	NA	0.44	Myocardial infarction || id:finn-b-I9_MI	Myocardial infarction	Myocardial infarction || ||	TRUE	igd	2.8e-05	64949	6	0.000999966	30142458	ukb-b-11679	|| id:ukb-b-11679	TRUE	reported	igd	2	TRUE	17.5744
110	rs7705570	G	A	G	A	-0.00512799	-0.0118	0.218745	0.2432	FALSE	FALSE	FALSE	finn-b-I9_MI	5	79035731	0.0182	NA	0.5178	Myocardial infarction || id:finn-b-I9_MI	Myocardial infarction	Myocardial infarction || ||	TRUE	igd	2.5e-05	64949	5	0.0012166	79035731	ukb-b-11679	|| id:ukb-b-11679	TRUE	reported	igd	2	TRUE	17.7664
111	rs7936649	G	T	G	T	-0.00513277	-0.025	0.713186	0.7281	FALSE	FALSE	FALSE	finn-b-I9_MI	11	101152961	0.0177	NA	0.1567	Myocardial infarction || id:finn-b-I9_MI	Myocardial infarction	Myocardial infarction || ||	TRUE	igd	6.9e-06	64949	11	0.00114111	101152961	ukb-b-11679	|| id:ukb-b-11679	TRUE	reported	igd	2	TRUE	20.2325
112	rs79918449	T	G	T	G	-0.00500682	0.0183	0.218426	0.1527	FALSE	FALSE	FALSE	finn-b-I9_MI	3	161567918	0.0217	NA	0.3978	Myocardial infarction || id:finn-b-I9_MI	Myocardial infarction	Myocardial infarction || ||	TRUE	igd	3.9e-05	64949	3	0.00121782	161567918	ukb-b-11679	|| id:ukb-b-11679	TRUE	reported	igd	2	TRUE	16.9028
113	rs8072720	A	T	A	T	0.00513422	-0.0083	0.716636	0.712	FALSE	TRUE	FALSE	finn-b-I9_MI	17	52955672	0.0175	NA	0.636	Myocardial infarction || id:finn-b-I9_MI	Myocardial infarction	Myocardial infarction || ||	TRUE	igd	1.2e-05	64949	17	0.00117474	52955672	ukb-b-11679	|| id:ukb-b-11679	TRUE	reported	igd	2	TRUE	19.1014
114	rs846222	T	C	T	C	0.00511371	0.0075	0.212209	0.2202	FALSE	FALSE	FALSE	finn-b-I9_MI	20	59224926	0.0189	NA	0.6901	Myocardial infarction || id:finn-b-I9_MI	Myocardial infarction	Myocardial infarction || ||	TRUE	igd	3.3e-05	64949	20	0.00123261	59224926	ukb-b-11679	|| id:ukb-b-11679	TRUE	reported	igd	2	TRUE	17.2116
115	rs893587	G	A	G	A	0.0046521	0.026	0.67859	0.702	FALSE	FALSE	FALSE	finn-b-I9_MI	10	92860843	0.017	NA	0.1266	Myocardial infarction || id:finn-b-I9_MI	Myocardial infarction	Myocardial infarction || ||	TRUE	igd	1.7e-05	64949	10	0.00108053	92860843	ukb-b-11679	|| id:ukb-b-11679	TRUE	reported	igd	2	TRUE	18.5364
116	rs9303272	G	A	G	A	-0.00421201	0.02	0.449881	0.4765	FALSE	FALSE	FALSE	finn-b-I9_MI	17	2152306	0.0156	NA	0.1982	Myocardial infarction || id:finn-b-I9_MI	Myocardial infarction	Myocardial infarction || ||	TRUE	igd	3.2e-05	64949	17	0.00101347	2152306	ukb-b-11679	|| id:ukb-b-11679	TRUE	reported	igd	2	TRUE	17.2726
117	rs9796292	A	G	A	G	-0.00448539	0.0157	0.395558	0.3905	FALSE	FALSE	FALSE	finn-b-I9_MI	13	114740938	0.016	NA	0.3268	Myocardial infarction || id:finn-b-I9_MI	Myocardial infarction	Myocardial infarction || ||	TRUE	igd	1.3e-05	64949	13	0.0010287	114740938	ukb-b-11679	|| id:ukb-b-11679	TRUE	reported	igd	2	TRUE	19.0118
118	rs10875135	G	A	G	A	-0.00417142	-0.00101657	0.426938	0.429047	FALSE	FALSE	FALSE	ieu-b-109	1	98712478	0.00193256	NA	0.6	HDL cholesterol || id:ieu-b-109	HDL cholesterol	HDL cholesterol || ||	TRUE	igd	4.4e-05	64949	1	0.00102111	98712478	ukb-b-11679	|| id:ukb-b-11679	TRUE	reported	igd	2	TRUE	16.6887
119	rs10978745	C	T	C	T	0.00524643	-0.00270232	0.206786	0.207361	FALSE	FALSE	FALSE	ieu-b-109	9	109955968	0.00243962	NA	0.27	HDL cholesterol || id:ieu-b-109	HDL cholesterol	HDL cholesterol || ||	TRUE	igd	4.5e-05	64949	9	0.00128637	109955968	ukb-b-11679	|| id:ukb-b-11679	TRUE	reported	igd	2	TRUE	16.634
120	rs11115556	G	A	G	A	0.00420804	-0.00240863	0.401998	0.399988	FALSE	FALSE	FALSE	ieu-b-109	12	83429797	0.0019557	NA	0.22	HDL cholesterol || id:ieu-b-109	HDL cholesterol	HDL cholesterol || ||	TRUE	igd	4.6e-05	64949	12	0.00103259	83429797	ukb-b-11679	|| id:ukb-b-11679	TRUE	reported	igd	2	TRUE	16.6075
121	rs11562314	T	C	T	C	-0.0049572	-0.00193541	0.758171	0.755983	FALSE	FALSE	FALSE	ieu-b-109	9	109553406	0.00228007	NA	0.4	HDL cholesterol || id:ieu-b-109	HDL cholesterol	HDL cholesterol || ||	TRUE	igd	4e-05	64949	9	0.00120727	109553406	ukb-b-11679	|| id:ukb-b-11679	TRUE	reported	igd	2	TRUE	16.8603
122	rs11631964	G	A	G	A	0.00472844	-0.00556058	0.704528	0.703174	FALSE	FALSE	FALSE	ieu-b-109	15	98825298	0.00214745	NA	0.00959997	HDL cholesterol || id:ieu-b-109	HDL cholesterol	HDL cholesterol || ||	TRUE	igd	3.1e-05	64949	15	0.00113463	98825298	ukb-b-11679	|| id:ukb-b-11679	TRUE	reported	igd	2	TRUE	17.3671
123	rs12036939	G	T	G	T	0.00528194	-0.00418011	0.188702	0.189528	FALSE	FALSE	FALSE	ieu-b-109	1	38875630	0.00242275	NA	0.0840001	HDL cholesterol || id:ieu-b-109	HDL cholesterol	HDL cholesterol || ||	TRUE	igd	3.8e-05	64949	1	0.00128235	38875630	ukb-b-11679	|| id:ukb-b-11679	TRUE	reported	igd	2	TRUE	16.9658
124	rs12121178	T	A	T	A	-0.0050447	-0.00135833	0.25634	0.259092	FALSE	TRUE	FALSE	ieu-b-109	1	114749353	0.00219431	NA	0.54	HDL cholesterol || id:ieu-b-109	HDL cholesterol	HDL cholesterol || ||	TRUE	igd	1.4e-05	64949	1	0.00116132	114749353	ukb-b-11679	|| id:ukb-b-11679	TRUE	reported	igd	2	TRUE	18.8698
125	rs1219939	T	C	T	C	0.00593668	0.00219716	0.170804	0.171526	FALSE	FALSE	FALSE	ieu-b-109	9	25917858	0.00253685	NA	0.39	HDL cholesterol || id:ieu-b-109	HDL cholesterol	HDL cholesterol || ||	TRUE	igd	8.9e-06	64949	9	0.00133637	25917858	ukb-b-11679	|| id:ukb-b-11679	TRUE	reported	igd	2	TRUE	19.7349
126	rs1220819	A	G	A	G	-0.00479099	0.000923482	0.761296	0.76105	FALSE	FALSE	FALSE	ieu-b-109	9	132197646	0.0022362	NA	0.68	HDL cholesterol || id:ieu-b-109	HDL cholesterol	HDL cholesterol || ||	TRUE	igd	4.6e-05	64949	9	0.00117512	132197646	ukb-b-11679	|| id:ukb-b-11679	TRUE	reported	igd	2	TRUE	16.6221
127	rs1701003	G	C	G	C	0.00452371	0.00194519	0.382634	0.382395	FALSE	TRUE	FALSE	ieu-b-109	21	27259399	0.00198956	NA	0.33	HDL cholesterol || id:ieu-b-109	HDL cholesterol	HDL cholesterol || ||	TRUE	igd	1.4e-05	64949	21	0.00104161	27259399	ukb-b-11679	|| id:ukb-b-11679	TRUE	reported	igd	2	TRUE	18.8616
128	rs17033934	C	T	C	T	0.00481289	0.0023143	0.319946	0.319727	FALSE	FALSE	FALSE	ieu-b-109	1	116093778	0.00206313	NA	0.26	HDL cholesterol || id:ieu-b-109	HDL cholesterol	HDL cholesterol || ||	TRUE	igd	1e-05	64949	1	0.00109116	116093778	ukb-b-11679	|| id:ukb-b-11679	TRUE	reported	igd	2	TRUE	19.4552
129	rs2252425	T	C	T	C	0.00417772	-2.98e-05	0.40192	0.400131	FALSE	FALSE	FALSE	ieu-b-109	20	1510769	0.00195637	NA	0.99	HDL cholesterol || id:ieu-b-109	HDL cholesterol	HDL cholesterol || ||	TRUE	igd	4.7e-05	64949	20	0.00102651	1510769	ukb-b-11679	|| id:ukb-b-11679	TRUE	reported	igd	2	TRUE	16.5635
130	rs2400169	C	T	C	T	0.00448271	-0.00426893	0.598946	0.600334	FALSE	FALSE	FALSE	ieu-b-109	5	144526632	0.00195097	NA	0.0290001	HDL cholesterol || id:ieu-b-109	HDL cholesterol	HDL cholesterol || ||	TRUE	igd	1.3e-05	64949	5	0.00102649	144526632	ukb-b-11679	|| id:ukb-b-11679	TRUE	reported	igd	2	TRUE	19.0709
131	rs2526526	G	A	G	A	0.00485827	0.000314421	0.764716	0.764229	FALSE	FALSE	FALSE	ieu-b-109	17	48405889	0.00227038	NA	0.89	HDL cholesterol || id:ieu-b-109	HDL cholesterol	HDL cholesterol || ||	TRUE	igd	4.9e-05	64949	17	0.00119621	48405889	ukb-b-11679	|| id:ukb-b-11679	TRUE	reported	igd	2	TRUE	16.4949
132	rs2833149	C	T	C	T	-0.00479526	-0.0031664	0.296608	0.296494	FALSE	FALSE	FALSE	ieu-b-109	21	32265211	0.00210021	NA	0.13	HDL cholesterol || id:ieu-b-109	HDL cholesterol	HDL cholesterol || ||	TRUE	igd	1.3e-05	64949	21	0.00110171	32265211	ukb-b-11679	|| id:ukb-b-11679	TRUE	reported	igd	2	TRUE	18.9448
133	rs2955524	T	C	T	C	-0.00499023	-0.003559	0.220786	0.222395	FALSE	FALSE	FALSE	ieu-b-109	12	23972526	0.00229562	NA	0.12	HDL cholesterol || id:ieu-b-109	HDL cholesterol	HDL cholesterol || ||	TRUE	igd	3.9e-05	64949	12	0.00121372	23972526	ukb-b-11679	|| id:ukb-b-11679	TRUE	reported	igd	2	TRUE	16.9046
134	rs34478580	A	G	A	G	0.00419375	-0.000609635	0.460013	0.463012	FALSE	FALSE	FALSE	ieu-b-109	2	238538276	0.00192578	NA	0.75	HDL cholesterol || id:ieu-b-109	HDL cholesterol	HDL cholesterol || ||	TRUE	igd	3.5e-05	64949	2	0.00101312	238538276	ukb-b-11679	|| id:ukb-b-11679	TRUE	reported	igd	2	TRUE	17.135
135	rs4118073	A	G	A	G	0.00473405	-0.00148867	0.310775	0.311547	FALSE	FALSE	FALSE	ieu-b-109	11	80348137	0.00210821	NA	0.48	HDL cholesterol || id:ieu-b-109	HDL cholesterol	HDL cholesterol || ||	TRUE	igd	2.2e-05	64949	11	0.0011152	80348137	ukb-b-11679	|| id:ukb-b-11679	TRUE	reported	igd	2	TRUE	18.0202
136	rs61364479	T	C	T	C	-0.00497555	-0.00384201	0.216581	0.216263	FALSE	FALSE	FALSE	ieu-b-109	3	72309926	0.00231527	NA	0.0969996	HDL cholesterol || id:ieu-b-109	HDL cholesterol	HDL cholesterol || ||	TRUE	igd	4.2e-05	64949	3	0.00121466	72309926	ukb-b-11679	|| id:ukb-b-11679	TRUE	reported	igd	2	TRUE	16.7793
137	rs62035995	A	G	A	G	-0.00423896	-0.00788375	0.545649	0.546672	FALSE	FALSE	FALSE	ieu-b-109	16	56576445	0.00190517	NA	3.5e-05	HDL cholesterol || id:ieu-b-109	HDL cholesterol	HDL cholesterol || ||	TRUE	igd	2.9e-05	64949	16	0.0010132	56576445	ukb-b-11679	|| id:ukb-b-11679	TRUE	reported	igd	2	TRUE	17.5036
138	rs62383426	T	C	T	C	0.00542443	-0.00412275	0.202352	0.20233	FALSE	FALSE	FALSE	ieu-b-109	5	167563457	0.00238898	NA	0.0840001	HDL cholesterol || id:ieu-b-109	HDL cholesterol	HDL cholesterol || ||	TRUE	igd	1.6e-05	64949	5	0.00125698	167563457	ukb-b-11679	|| id:ukb-b-11679	TRUE	reported	igd	2	TRUE	18.6231
139	rs6477097	C	A	C	A	0.00451063	0.00601593	0.354375	0.355038	FALSE	FALSE	FALSE	ieu-b-109	9	6610892	0.00201685	NA	0.00290001	HDL cholesterol || id:ieu-b-109	HDL cholesterol	HDL cholesterol || ||	TRUE	igd	2.1e-05	64949	9	0.0010611	6610892	ukb-b-11679	|| id:ukb-b-11679	TRUE	reported	igd	2	TRUE	18.0702
140	rs664596	A	C	A	C	0.00474021	-0.00469011	0.264373	0.264062	FALSE	FALSE	FALSE	ieu-b-109	11	85751854	0.00216083	NA	0.0299999	HDL cholesterol || id:ieu-b-109	HDL cholesterol	HDL cholesterol || ||	TRUE	igd	3.2e-05	64949	11	0.00114072	85751854	ukb-b-11679	|| id:ukb-b-11679	TRUE	reported	igd	2	TRUE	17.2678
141	rs67761120	C	T	C	T	0.00461257	-0.00249192	0.273678	0.273184	FALSE	FALSE	FALSE	ieu-b-109	10	112471154	0.00215614	NA	0.25	HDL cholesterol || id:ieu-b-109	HDL cholesterol	HDL cholesterol || ||	TRUE	igd	4.7e-05	64949	10	0.00113364	112471154	ukb-b-11679	|| id:ukb-b-11679	TRUE	reported	igd	2	TRUE	16.5552
142	rs6980833	T	C	T	C	0.00425566	0.00155914	0.385279	0.385247	FALSE	FALSE	FALSE	ieu-b-109	8	53462229	0.00194751	NA	0.42	HDL cholesterol || id:ieu-b-109	HDL cholesterol	HDL cholesterol || ||	TRUE	igd	3.4e-05	64949	8	0.00102736	53462229	ukb-b-11679	|| id:ukb-b-11679	TRUE	reported	igd	2	TRUE	17.1589
143	rs700613	C	A	C	A	0.00448601	0.00306329	0.305836	0.304683	FALSE	FALSE	FALSE	ieu-b-109	5	137202201	0.00208575	NA	0.14	HDL cholesterol || id:ieu-b-109	HDL cholesterol	HDL cholesterol || ||	TRUE	igd	4.1e-05	64949	5	0.0010933	137202201	ukb-b-11679	|| id:ukb-b-11679	TRUE	reported	igd	2	TRUE	16.8361
144	rs7168044	C	T	C	T	-0.00427661	-0.00223173	0.592967	0.592653	FALSE	FALSE	FALSE	ieu-b-109	15	70551193	0.00194542	NA	0.25	HDL cholesterol || id:ieu-b-109	HDL cholesterol	HDL cholesterol || ||	TRUE	igd	3e-05	64949	15	0.00102432	70551193	ukb-b-11679	|| id:ukb-b-11679	TRUE	reported	igd	2	TRUE	17.4312
145	rs757257	A	G	A	G	-0.00419204	-0.00740188	0.47622	0.474742	FALSE	FALSE	FALSE	ieu-b-109	6	30142458	0.00190884	NA	0.000109999	HDL cholesterol || id:ieu-b-109	HDL cholesterol	HDL cholesterol || ||	TRUE	igd	2.8e-05	64949	6	0.000999966	30142458	ukb-b-11679	|| id:ukb-b-11679	TRUE	reported	igd	2	TRUE	17.5744
146	rs7936649	G	T	G	T	-0.00513277	0.00291238	0.713186	0.711568	FALSE	FALSE	FALSE	ieu-b-109	11	101152961	0.00216187	NA	0.18	HDL cholesterol || id:ieu-b-109	HDL cholesterol	HDL cholesterol || ||	TRUE	igd	6.9e-06	64949	11	0.00114111	101152961	ukb-b-11679	|| id:ukb-b-11679	TRUE	reported	igd	2	TRUE	20.2325
147	rs79918449	T	G	T	G	-0.00500682	-0.00241989	0.218426	0.252338	FALSE	FALSE	FALSE	ieu-b-109	3	161569737	0.00219085	NA	0.27	HDL cholesterol || id:ieu-b-109	HDL cholesterol	HDL cholesterol || ||	TRUE	igd	3.9e-05	64949	3	0.00121782	161567918	ukb-b-11679	|| id:ukb-b-11679	TRUE	reported	igd	2	TRUE	16.9028
148	rs8072720	A	T	A	T	0.00513422	-0.00327467	0.716636	0.713243	FALSE	TRUE	FALSE	ieu-b-109	17	52955672	0.00222437	NA	0.14	HDL cholesterol || id:ieu-b-109	HDL cholesterol	HDL cholesterol || ||	TRUE	igd	1.2e-05	64949	17	0.00117474	52955672	ukb-b-11679	|| id:ukb-b-11679	TRUE	reported	igd	2	TRUE	19.1014
149	rs846222	T	C	T	C	0.00511371	0.00312298	0.212209	0.214544	FALSE	FALSE	FALSE	ieu-b-109	20	59224926	0.0023412	NA	0.18	HDL cholesterol || id:ieu-b-109	HDL cholesterol	HDL cholesterol || ||	TRUE	igd	3.3e-05	64949	20	0.00123261	59224926	ukb-b-11679	|| id:ukb-b-11679	TRUE	reported	igd	2	TRUE	17.2116
150	rs893587	G	A	G	A	0.0046521	0.00159064	0.67859	0.679292	FALSE	FALSE	FALSE	ieu-b-109	10	92860843	0.00205503	NA	0.44	HDL cholesterol || id:ieu-b-109	HDL cholesterol	HDL cholesterol || ||	TRUE	igd	1.7e-05	64949	10	0.00108053	92860843	ukb-b-11679	|| id:ukb-b-11679	TRUE	reported	igd	2	TRUE	18.5364
151	rs9303272	G	A	G	A	-0.00421201	0.00389783	0.449881	0.449035	FALSE	FALSE	FALSE	ieu-b-109	17	2152306	0.00192494	NA	0.0430002	HDL cholesterol || id:ieu-b-109	HDL cholesterol	HDL cholesterol || ||	TRUE	igd	3.2e-05	64949	17	0.00101347	2152306	ukb-b-11679	|| id:ukb-b-11679	TRUE	reported	igd	2	TRUE	17.2726
152	rs9796292	A	G	A	G	-0.00448539	-0.00319484	0.395558	0.398162	FALSE	FALSE	FALSE	ieu-b-109	13	114740938	0.00195721	NA	0.1	HDL cholesterol || id:ieu-b-109	HDL cholesterol	HDL cholesterol || ||	TRUE	igd	1.3e-05	64949	13	0.0010287	114740938	ukb-b-11679	|| id:ukb-b-11679	TRUE	reported	igd	2	TRUE	19.0118
153	rs10875135	G	A	G	A	-0.00417142	-0.00172236	0.426938	0.42905	FALSE	FALSE	FALSE	ieu-b-111	1	98712478	0.00201612	NA	0.39	triglycerides || id:ieu-b-111	triglycerides	triglycerides || ||	TRUE	igd	4.4e-05	64949	1	0.00102111	98712478	ukb-b-11679	|| id:ukb-b-11679	TRUE	reported	igd	2	TRUE	16.6887
154	rs10978745	C	T	C	T	0.00524643	-0.00387901	0.206786	0.207598	FALSE	FALSE	FALSE	ieu-b-111	9	109955968	0.00254415	NA	0.13	triglycerides || id:ieu-b-111	triglycerides	triglycerides || ||	TRUE	igd	4.5e-05	64949	9	0.00128637	109955968	ukb-b-11679	|| id:ukb-b-11679	TRUE	reported	igd	2	TRUE	16.634
155	rs11115556	G	A	G	A	0.00420804	-0.00175461	0.401998	0.400167	FALSE	FALSE	FALSE	ieu-b-111	12	83429797	0.00204141	NA	0.39	triglycerides || id:ieu-b-111	triglycerides	triglycerides || ||	TRUE	igd	4.6e-05	64949	12	0.00103259	83429797	ukb-b-11679	|| id:ukb-b-11679	TRUE	reported	igd	2	TRUE	16.6075
156	rs11562314	T	C	T	C	-0.0049572	0.000228607	0.758171	0.755942	FALSE	FALSE	FALSE	ieu-b-111	9	109553406	0.00237921	NA	0.92	triglycerides || id:ieu-b-111	triglycerides	triglycerides || ||	TRUE	igd	4e-05	64949	9	0.00120727	109553406	ukb-b-11679	|| id:ukb-b-11679	TRUE	reported	igd	2	TRUE	16.8603
157	rs11631964	G	A	G	A	0.00472844	0.000668126	0.704528	0.703285	FALSE	FALSE	FALSE	ieu-b-111	15	98825298	0.00224379	NA	0.77	triglycerides || id:ieu-b-111	triglycerides	triglycerides || ||	TRUE	igd	3.1e-05	64949	15	0.00113463	98825298	ukb-b-11679	|| id:ukb-b-11679	TRUE	reported	igd	2	TRUE	17.3671
158	rs12036939	G	T	G	T	0.00528194	-0.0011685	0.188702	0.18957	FALSE	FALSE	FALSE	ieu-b-111	1	38875630	0.00252739	NA	0.64	triglycerides || id:ieu-b-111	triglycerides	triglycerides || ||	TRUE	igd	3.8e-05	64949	1	0.00128235	38875630	ukb-b-11679	|| id:ukb-b-11679	TRUE	reported	igd	2	TRUE	16.9658
159	rs12121178	T	A	T	A	-0.0050447	-0.00170996	0.25634	0.258869	FALSE	TRUE	FALSE	ieu-b-111	1	114749353	0.00228947	NA	0.46	triglycerides || id:ieu-b-111	triglycerides	triglycerides || ||	TRUE	igd	1.4e-05	64949	1	0.00116132	114749353	ukb-b-11679	|| id:ukb-b-11679	TRUE	reported	igd	2	TRUE	18.8698
160	rs1219939	T	C	T	C	0.00593668	-0.00190059	0.170804	0.171368	FALSE	FALSE	FALSE	ieu-b-111	9	25917858	0.00264728	NA	0.47	triglycerides || id:ieu-b-111	triglycerides	triglycerides || ||	TRUE	igd	8.9e-06	64949	9	0.00133637	25917858	ukb-b-11679	|| id:ukb-b-11679	TRUE	reported	igd	2	TRUE	19.7349
161	rs1220819	A	G	A	G	-0.00479099	0.00113241	0.761296	0.761332	FALSE	FALSE	FALSE	ieu-b-111	9	132197646	0.00233442	NA	0.630001	triglycerides || id:ieu-b-111	triglycerides	triglycerides || ||	TRUE	igd	4.6e-05	64949	9	0.00117512	132197646	ukb-b-11679	|| id:ukb-b-11679	TRUE	reported	igd	2	TRUE	16.6221
162	rs1701003	G	C	G	C	0.00452371	-0.0036145	0.382634	0.382498	FALSE	TRUE	FALSE	ieu-b-111	21	27259399	0.00207189	NA	0.0810009	triglycerides || id:ieu-b-111	triglycerides	triglycerides || ||	TRUE	igd	1.4e-05	64949	21	0.00104161	27259399	ukb-b-11679	|| id:ukb-b-11679	TRUE	reported	igd	2	TRUE	18.8616
163	rs17033934	C	T	C	T	0.00481289	-0.000427445	0.319946	0.319584	FALSE	FALSE	FALSE	ieu-b-111	1	116093778	0.00215193	NA	0.84	triglycerides || id:ieu-b-111	triglycerides	triglycerides || ||	TRUE	igd	1e-05	64949	1	0.00109116	116093778	ukb-b-11679	|| id:ukb-b-11679	TRUE	reported	igd	2	TRUE	19.4552
164	rs2252425	T	C	T	C	0.00417772	-0.00164267	0.40192	0.400287	FALSE	FALSE	FALSE	ieu-b-111	20	1510769	0.0020384	NA	0.42	triglycerides || id:ieu-b-111	triglycerides	triglycerides || ||	TRUE	igd	4.7e-05	64949	20	0.00102651	1510769	ukb-b-11679	|| id:ukb-b-11679	TRUE	reported	igd	2	TRUE	16.5635
165	rs2400169	C	T	C	T	0.00448271	0.00262255	0.598946	0.600101	FALSE	FALSE	FALSE	ieu-b-111	5	144526632	0.00203205	NA	0.2	triglycerides || id:ieu-b-111	triglycerides	triglycerides || ||	TRUE	igd	1.3e-05	64949	5	0.00102649	144526632	ukb-b-11679	|| id:ukb-b-11679	TRUE	reported	igd	2	TRUE	19.0709
166	rs2526526	G	A	G	A	0.00485827	-0.00405086	0.764716	0.764353	FALSE	FALSE	FALSE	ieu-b-111	17	48405889	0.00236707	NA	0.0870001	triglycerides || id:ieu-b-111	triglycerides	triglycerides || ||	TRUE	igd	4.9e-05	64949	17	0.00119621	48405889	ukb-b-11679	|| id:ukb-b-11679	TRUE	reported	igd	2	TRUE	16.4949
167	rs2833149	C	T	C	T	-0.00479526	0.00166215	0.296608	0.296486	FALSE	FALSE	FALSE	ieu-b-111	21	32265211	0.00218771	NA	0.450001	triglycerides || id:ieu-b-111	triglycerides	triglycerides || ||	TRUE	igd	1.3e-05	64949	21	0.00110171	32265211	ukb-b-11679	|| id:ukb-b-11679	TRUE	reported	igd	2	TRUE	18.9448
168	rs2955524	T	C	T	C	-0.00499023	0.00456343	0.220786	0.2225	FALSE	FALSE	FALSE	ieu-b-111	12	23972526	0.00239613	NA	0.0569994	triglycerides || id:ieu-b-111	triglycerides	triglycerides || ||	TRUE	igd	3.9e-05	64949	12	0.00121372	23972526	ukb-b-11679	|| id:ukb-b-11679	TRUE	reported	igd	2	TRUE	16.9046
169	rs34478580	A	G	A	G	0.00419375	-0.00185859	0.460013	0.46276	FALSE	FALSE	FALSE	ieu-b-111	2	238538276	0.00200642	NA	0.35	triglycerides || id:ieu-b-111	triglycerides	triglycerides || ||	TRUE	igd	3.5e-05	64949	2	0.00101312	238538276	ukb-b-11679	|| id:ukb-b-11679	TRUE	reported	igd	2	TRUE	17.135
170	rs4118073	A	G	A	G	0.00473405	0.00113807	0.310775	0.311425	FALSE	FALSE	FALSE	ieu-b-111	11	80348137	0.00219562	NA	0.6	triglycerides || id:ieu-b-111	triglycerides	triglycerides || ||	TRUE	igd	2.2e-05	64949	11	0.0011152	80348137	ukb-b-11679	|| id:ukb-b-11679	TRUE	reported	igd	2	TRUE	18.0202
171	rs61364479	T	C	T	C	-0.00497555	0.000780765	0.216581	0.216305	FALSE	FALSE	FALSE	ieu-b-111	3	72309926	0.00241551	NA	0.75	triglycerides || id:ieu-b-111	triglycerides	triglycerides || ||	TRUE	igd	4.2e-05	64949	3	0.00121466	72309926	ukb-b-11679	|| id:ukb-b-11679	TRUE	reported	igd	2	TRUE	16.7793
172	rs62035995	A	G	A	G	-0.00423896	0.000360366	0.545649	0.546537	FALSE	FALSE	FALSE	ieu-b-111	16	56576445	0.00201131	NA	0.86	triglycerides || id:ieu-b-111	triglycerides	triglycerides || ||	TRUE	igd	2.9e-05	64949	16	0.0010132	56576445	ukb-b-11679	|| id:ukb-b-11679	TRUE	reported	igd	2	TRUE	17.5036
173	rs62383426	T	C	T	C	0.00542443	0.00318051	0.202352	0.202343	FALSE	FALSE	FALSE	ieu-b-111	5	167563457	0.00248965	NA	0.2	triglycerides || id:ieu-b-111	triglycerides	triglycerides || ||	TRUE	igd	1.6e-05	64949	5	0.00125698	167563457	ukb-b-11679	|| id:ukb-b-11679	TRUE	reported	igd	2	TRUE	18.6231
174	rs6477097	C	A	C	A	0.00451063	0.004936	0.354375	0.355091	FALSE	FALSE	FALSE	ieu-b-111	9	6610892	0.00210439	NA	0.0189998	triglycerides || id:ieu-b-111	triglycerides	triglycerides || ||	TRUE	igd	2.1e-05	64949	9	0.0010611	6610892	ukb-b-11679	|| id:ukb-b-11679	TRUE	reported	igd	2	TRUE	18.0702
175	rs664596	A	C	A	C	0.00474021	0.00547489	0.264373	0.263946	FALSE	FALSE	FALSE	ieu-b-111	11	85751854	0.00225177	NA	0.015	triglycerides || id:ieu-b-111	triglycerides	triglycerides || ||	TRUE	igd	3.2e-05	64949	11	0.00114072	85751854	ukb-b-11679	|| id:ukb-b-11679	TRUE	reported	igd	2	TRUE	17.2678
176	rs67761120	C	T	C	T	0.00461257	-0.00168326	0.273678	0.273181	FALSE	FALSE	FALSE	ieu-b-111	10	112471154	0.00224706	NA	0.450001	triglycerides || id:ieu-b-111	triglycerides	triglycerides || ||	TRUE	igd	4.7e-05	64949	10	0.00113364	112471154	ukb-b-11679	|| id:ukb-b-11679	TRUE	reported	igd	2	TRUE	16.5552
177	rs6980833	T	C	T	C	0.00425566	-9.72e-06	0.385279	0.385334	FALSE	FALSE	FALSE	ieu-b-111	8	53462229	0.00202989	NA	1	triglycerides || id:ieu-b-111	triglycerides	triglycerides || ||	TRUE	igd	3.4e-05	64949	8	0.00102736	53462229	ukb-b-11679	|| id:ukb-b-11679	TRUE	reported	igd	2	TRUE	17.1589
178	rs700613	C	A	C	A	0.00448601	-0.00363566	0.305836	0.304874	FALSE	FALSE	FALSE	ieu-b-111	5	137202201	0.0021733	NA	0.0940005	triglycerides || id:ieu-b-111	triglycerides	triglycerides || ||	TRUE	igd	4.1e-05	64949	5	0.0010933	137202201	ukb-b-11679	|| id:ukb-b-11679	TRUE	reported	igd	2	TRUE	16.8361
179	rs7168044	C	T	C	T	-0.00427661	-0.00152348	0.592967	0.592758	FALSE	FALSE	FALSE	ieu-b-111	15	70551193	0.0020323	NA	0.450001	triglycerides || id:ieu-b-111	triglycerides	triglycerides || ||	TRUE	igd	3e-05	64949	15	0.00102432	70551193	ukb-b-11679	|| id:ukb-b-11679	TRUE	reported	igd	2	TRUE	17.4312
180	rs757257	A	G	A	G	-0.00419204	-0.00626284	0.47622	0.474763	FALSE	FALSE	FALSE	ieu-b-111	6	30142458	0.00198961	NA	0.0016	triglycerides || id:ieu-b-111	triglycerides	triglycerides || ||	TRUE	igd	2.8e-05	64949	6	0.000999966	30142458	ukb-b-11679	|| id:ukb-b-11679	TRUE	reported	igd	2	TRUE	17.5744
181	rs7936649	G	T	G	T	-0.00513277	-0.00174559	0.713186	0.711593	FALSE	FALSE	FALSE	ieu-b-111	11	101152961	0.00225283	NA	0.44	triglycerides || id:ieu-b-111	triglycerides	triglycerides || ||	TRUE	igd	6.9e-06	64949	11	0.00114111	101152961	ukb-b-11679	|| id:ukb-b-11679	TRUE	reported	igd	2	TRUE	20.2325
182	rs79918449	T	G	T	G	-0.00500682	-0.0026531	0.218426	0.252395	FALSE	FALSE	FALSE	ieu-b-111	3	161569737	0.00228527	NA	0.25	triglycerides || id:ieu-b-111	triglycerides	triglycerides || ||	TRUE	igd	3.9e-05	64949	3	0.00121782	161567918	ukb-b-11679	|| id:ukb-b-11679	TRUE	reported	igd	2	TRUE	16.9028
183	rs8072720	A	T	A	T	0.00513422	-0.0004046	0.716636	0.713242	FALSE	TRUE	FALSE	ieu-b-111	17	52955672	0.00231721	NA	0.86	triglycerides || id:ieu-b-111	triglycerides	triglycerides || ||	TRUE	igd	1.2e-05	64949	17	0.00117474	52955672	ukb-b-11679	|| id:ukb-b-11679	TRUE	reported	igd	2	TRUE	19.1014
184	rs846222	T	C	T	C	0.00511371	-0.00134145	0.212209	0.214804	FALSE	FALSE	FALSE	ieu-b-111	20	59224926	0.00243902	NA	0.58	triglycerides || id:ieu-b-111	triglycerides	triglycerides || ||	TRUE	igd	3.3e-05	64949	20	0.00123261	59224926	ukb-b-11679	|| id:ukb-b-11679	TRUE	reported	igd	2	TRUE	17.2116
185	rs893587	G	A	G	A	0.0046521	0.000428655	0.67859	0.679294	FALSE	FALSE	FALSE	ieu-b-111	10	92860843	0.00214074	NA	0.84	triglycerides || id:ieu-b-111	triglycerides	triglycerides || ||	TRUE	igd	1.7e-05	64949	10	0.00108053	92860843	ukb-b-11679	|| id:ukb-b-11679	TRUE	reported	igd	2	TRUE	18.5364
186	rs9303272	G	A	G	A	-0.00421201	-0.00706935	0.449881	0.448792	FALSE	FALSE	FALSE	ieu-b-111	17	2152306	0.00200636	NA	0.000430002	triglycerides || id:ieu-b-111	triglycerides	triglycerides || ||	TRUE	igd	3.2e-05	64949	17	0.00101347	2152306	ukb-b-11679	|| id:ukb-b-11679	TRUE	reported	igd	2	TRUE	17.2726
187	rs9796292	A	G	A	G	-0.00448539	0.00830082	0.395558	0.398061	FALSE	FALSE	FALSE	ieu-b-111	13	114740938	0.002038	NA	4.6e-05	triglycerides || id:ieu-b-111	triglycerides	triglycerides || ||	TRUE	igd	1.3e-05	64949	13	0.0010287	114740938	ukb-b-11679	|| id:ukb-b-11679	TRUE	reported	igd	2	TRUE	19.0118
188	rs10875135	G	A	G	A	-0.00417142	0.0177	0.426938	0.4263	FALSE	FALSE	FALSE	ieu-b-39	1	98712478	0.0178	726491	0.3179	diastolic blood pressure || id:ieu-b-39	diastolic blood pressure	diastolic blood pressure || ||	TRUE	igd	4.4e-05	64949	1	0.00102111	98712478	ukb-b-11679	|| id:ukb-b-11679	TRUE	reported	igd	2	TRUE	16.6887
189	rs10978745	C	T	C	T	0.00524643	-0.0381	0.206786	0.2056	FALSE	FALSE	FALSE	ieu-b-39	9	109955968	0.0228	672178	0.093821	diastolic blood pressure || id:ieu-b-39	diastolic blood pressure	diastolic blood pressure || ||	TRUE	igd	4.5e-05	64949	9	0.00128637	109955968	ukb-b-11679	|| id:ukb-b-11679	TRUE	reported	igd	2	TRUE	16.634
190	rs11115556	G	A	G	A	0.00420804	0.0061	0.401998	0.401	FALSE	FALSE	FALSE	ieu-b-39	12	83429797	0.0178	735337	0.7331	diastolic blood pressure || id:ieu-b-39	diastolic blood pressure	diastolic blood pressure || ||	TRUE	igd	4.6e-05	64949	12	0.00103259	83429797	ukb-b-11679	|| id:ukb-b-11679	TRUE	reported	igd	2	TRUE	16.6075
191	rs11562314	T	C	T	C	-0.0049572	0.0374	0.758171	0.7631	FALSE	FALSE	FALSE	ieu-b-39	9	109553406	0.0216	666247	0.0841608	diastolic blood pressure || id:ieu-b-39	diastolic blood pressure	diastolic blood pressure || ||	TRUE	igd	4e-05	64949	9	0.00120727	109553406	ukb-b-11679	|| id:ukb-b-11679	TRUE	reported	igd	2	TRUE	16.8603
192	rs11631964	G	A	G	A	0.00472844	0.042	0.704528	0.6944	FALSE	FALSE	FALSE	ieu-b-39	15	98825298	0.0198	673964	0.03437	diastolic blood pressure || id:ieu-b-39	diastolic blood pressure	diastolic blood pressure || ||	TRUE	igd	3.1e-05	64949	15	0.00113463	98825298	ukb-b-11679	|| id:ukb-b-11679	TRUE	reported	igd	2	TRUE	17.3671
193	rs12036939	G	T	G	T	0.00528194	-0.046	0.188702	0.19	FALSE	FALSE	FALSE	ieu-b-39	1	38875630	0.0228	703105	0.0435101	diastolic blood pressure || id:ieu-b-39	diastolic blood pressure	diastolic blood pressure || ||	TRUE	igd	3.8e-05	64949	1	0.00128235	38875630	ukb-b-11679	|| id:ukb-b-11679	TRUE	reported	igd	2	TRUE	16.9658
194	rs12121178	T	A	T	A	-0.0050447	-0.037	0.25634	0.2542	FALSE	TRUE	FALSE	ieu-b-39	1	114749353	0.0203	717744	0.0689604	diastolic blood pressure || id:ieu-b-39	diastolic blood pressure	diastolic blood pressure || ||	TRUE	igd	1.4e-05	64949	1	0.00116132	114749353	ukb-b-11679	|| id:ukb-b-11679	TRUE	reported	igd	2	TRUE	18.8698
195	rs1219939	T	C	T	C	0.00593668	-0.0783	0.170804	0.1719	FALSE	FALSE	FALSE	ieu-b-39	9	25917858	0.0231	739715	0.0007085	diastolic blood pressure || id:ieu-b-39	diastolic blood pressure	diastolic blood pressure || ||	TRUE	igd	8.9e-06	64949	9	0.00133637	25917858	ukb-b-11679	|| id:ukb-b-11679	TRUE	reported	igd	2	TRUE	19.7349
196	rs1220819	A	G	A	G	-0.00479099	-0.0207	0.761296	0.7532	FALSE	FALSE	FALSE	ieu-b-39	9	132197646	0.021	693747	0.3232	diastolic blood pressure || id:ieu-b-39	diastolic blood pressure	diastolic blood pressure || ||	TRUE	igd	4.6e-05	64949	9	0.00117512	132197646	ukb-b-11679	|| id:ukb-b-11679	TRUE	reported	igd	2	TRUE	16.6221
197	rs1701003	G	C	G	C	0.00452371	0.0199	0.382634	0.3848	FALSE	TRUE	FALSE	ieu-b-39	21	27259399	0.018	741060	0.2697	diastolic blood pressure || id:ieu-b-39	diastolic blood pressure	diastolic blood pressure || ||	TRUE	igd	1.4e-05	64949	21	0.00104161	27259399	ukb-b-11679	|| id:ukb-b-11679	TRUE	reported	igd	2	TRUE	18.8616
198	rs17033934	C	T	C	T	0.00481289	-0.0361	0.319946	0.3206	FALSE	FALSE	FALSE	ieu-b-39	1	116093778	0.0192	699727	0.0593294	diastolic blood pressure || id:ieu-b-39	diastolic blood pressure	diastolic blood pressure || ||	TRUE	igd	1e-05	64949	1	0.00109116	116093778	ukb-b-11679	|| id:ukb-b-11679	TRUE	reported	igd	2	TRUE	19.4552
199	rs2252425	T	C	T	C	0.00417772	-0.0071	0.40192	0.4005	FALSE	FALSE	FALSE	ieu-b-39	20	1510769	0.0178	738723	0.6894	diastolic blood pressure || id:ieu-b-39	diastolic blood pressure	diastolic blood pressure || ||	TRUE	igd	4.7e-05	64949	20	0.00102651	1510769	ukb-b-11679	|| id:ukb-b-11679	TRUE	reported	igd	2	TRUE	16.5635
200	rs2400169	C	T	C	T	0.00448271	-0.0478	0.598946	0.6038	FALSE	FALSE	FALSE	ieu-b-39	5	144526632	0.0178	743729	0.00723602	diastolic blood pressure || id:ieu-b-39	diastolic blood pressure	diastolic blood pressure || ||	TRUE	igd	1.3e-05	64949	5	0.00102649	144526632	ukb-b-11679	|| id:ukb-b-11679	TRUE	reported	igd	2	TRUE	19.0709
201	rs2526526	G	A	G	A	0.00485827	0.0426	0.764716	0.7623	FALSE	FALSE	FALSE	ieu-b-39	17	48405889	0.0206	733464	0.0389996	diastolic blood pressure || id:ieu-b-39	diastolic blood pressure	diastolic blood pressure || ||	TRUE	igd	4.9e-05	64949	17	0.00119621	48405889	ukb-b-11679	|| id:ukb-b-11679	TRUE	reported	igd	2	TRUE	16.4949
202	rs2833149	C	T	C	T	-0.00479526	-0.0179	0.296608	0.2961	FALSE	FALSE	FALSE	ieu-b-39	21	32265211	0.0192	736499	0.3514	diastolic blood pressure || id:ieu-b-39	diastolic blood pressure	diastolic blood pressure || ||	TRUE	igd	1.3e-05	64949	21	0.00110171	32265211	ukb-b-11679	|| id:ukb-b-11679	TRUE	reported	igd	2	TRUE	18.9448
203	rs2955524	T	C	T	C	-0.00499023	0.0051	0.220786	0.226	FALSE	FALSE	FALSE	ieu-b-39	12	23972526	0.0208	741275	0.8076	diastolic blood pressure || id:ieu-b-39	diastolic blood pressure	diastolic blood pressure || ||	TRUE	igd	3.9e-05	64949	12	0.00121372	23972526	ukb-b-11679	|| id:ukb-b-11679	TRUE	reported	igd	2	TRUE	16.9046
204	rs34478580	A	G	A	G	0.00419375	0.0493	0.460013	0.4563	FALSE	FALSE	FALSE	ieu-b-39	2	238538276	0.0174	744768	0.00466402	diastolic blood pressure || id:ieu-b-39	diastolic blood pressure	diastolic blood pressure || ||	TRUE	igd	3.5e-05	64949	2	0.00101312	238538276	ukb-b-11679	|| id:ukb-b-11679	TRUE	reported	igd	2	TRUE	17.135
205	rs4118073	A	G	A	G	0.00473405	0.0121	0.310775	0.3167	FALSE	FALSE	FALSE	ieu-b-39	11	80348137	0.0198	664191	0.542	diastolic blood pressure || id:ieu-b-39	diastolic blood pressure	diastolic blood pressure || ||	TRUE	igd	2.2e-05	64949	11	0.0011152	80348137	ukb-b-11679	|| id:ukb-b-11679	TRUE	reported	igd	2	TRUE	18.0202
206	rs61364479	T	C	T	C	-0.00497555	0.0007	0.216581	0.2213	FALSE	FALSE	FALSE	ieu-b-39	3	72309926	0.0211	734141	0.9754	diastolic blood pressure || id:ieu-b-39	diastolic blood pressure	diastolic blood pressure || ||	TRUE	igd	4.2e-05	64949	3	0.00121466	72309926	ukb-b-11679	|| id:ukb-b-11679	TRUE	reported	igd	2	TRUE	16.7793
207	rs62035995	A	G	A	G	-0.00423896	0.012	0.545649	0.5452	FALSE	FALSE	FALSE	ieu-b-39	16	56576445	0.0179	712218	0.5008	diastolic blood pressure || id:ieu-b-39	diastolic blood pressure	diastolic blood pressure || ||	TRUE	igd	2.9e-05	64949	16	0.0010132	56576445	ukb-b-11679	|| id:ukb-b-11679	TRUE	reported	igd	2	TRUE	17.5036
208	rs62383426	T	C	T	C	0.00542443	-0.012	0.202352	0.2028	FALSE	FALSE	FALSE	ieu-b-39	5	167563457	0.0218	732566	0.580399	diastolic blood pressure || id:ieu-b-39	diastolic blood pressure	diastolic blood pressure || ||	TRUE	igd	1.6e-05	64949	5	0.00125698	167563457	ukb-b-11679	|| id:ukb-b-11679	TRUE	reported	igd	2	TRUE	18.6231
209	rs6477097	C	A	C	A	0.00451063	0.002	0.354375	0.3483	FALSE	FALSE	FALSE	ieu-b-39	9	6610892	0.0188	701215	0.9138	diastolic blood pressure || id:ieu-b-39	diastolic blood pressure	diastolic blood pressure || ||	TRUE	igd	2.1e-05	64949	9	0.0010611	6610892	ukb-b-11679	|| id:ukb-b-11679	TRUE	reported	igd	2	TRUE	18.0702
210	rs664596	A	C	A	C	0.00474021	-0.0053	0.264373	0.2626	FALSE	FALSE	FALSE	ieu-b-39	11	85751854	0.0197	749933	0.787	diastolic blood pressure || id:ieu-b-39	diastolic blood pressure	diastolic blood pressure || ||	TRUE	igd	3.2e-05	64949	11	0.00114072	85751854	ukb-b-11679	|| id:ukb-b-11679	TRUE	reported	igd	2	TRUE	17.2678
211	rs67761120	C	T	C	T	0.00461257	0.0625	0.273678	0.269	FALSE	FALSE	FALSE	ieu-b-39	10	112471154	0.0196	746047	0.00138899	diastolic blood pressure || id:ieu-b-39	diastolic blood pressure	diastolic blood pressure || ||	TRUE	igd	4.7e-05	64949	10	0.00113364	112471154	ukb-b-11679	|| id:ukb-b-11679	TRUE	reported	igd	2	TRUE	16.5552
212	rs6980833	T	C	T	C	0.00425566	0.0288	0.385279	0.3857	FALSE	FALSE	FALSE	ieu-b-39	8	53462229	0.0178	751996	0.1057	diastolic blood pressure || id:ieu-b-39	diastolic blood pressure	diastolic blood pressure || ||	TRUE	igd	3.4e-05	64949	8	0.00102736	53462229	ukb-b-11679	|| id:ukb-b-11679	TRUE	reported	igd	2	TRUE	17.1589
213	rs700613	C	A	C	A	0.00448601	0.0629	0.305836	0.3059	FALSE	FALSE	FALSE	ieu-b-39	5	137202201	0.0189	738540	0.000887708	diastolic blood pressure || id:ieu-b-39	diastolic blood pressure	diastolic blood pressure || ||	TRUE	igd	4.1e-05	64949	5	0.0010933	137202201	ukb-b-11679	|| id:ukb-b-11679	TRUE	reported	igd	2	TRUE	16.8361
214	rs7168044	C	T	C	T	-0.00427661	-0.0278	0.592967	0.5913	FALSE	FALSE	FALSE	ieu-b-39	15	70551193	0.0177	744163	0.1169	diastolic blood pressure || id:ieu-b-39	diastolic blood pressure	diastolic blood pressure || ||	TRUE	igd	3e-05	64949	15	0.00102432	70551193	ukb-b-11679	|| id:ukb-b-11679	TRUE	reported	igd	2	TRUE	17.4312
215	rs757257	A	G	A	G	-0.00419204	-0.0589	0.47622	0.4697	FALSE	FALSE	FALSE	ieu-b-39	6	30142458	0.0185	659885	0.001447	diastolic blood pressure || id:ieu-b-39	diastolic blood pressure	diastolic blood pressure || ||	TRUE	igd	2.8e-05	64949	6	0.000999966	30142458	ukb-b-11679	|| id:ukb-b-11679	TRUE	reported	igd	2	TRUE	17.5744
216	rs7936649	G	T	G	T	-0.00513277	0.062	0.713186	0.714	FALSE	FALSE	FALSE	ieu-b-39	11	101152961	0.0197	710603	0.00162499	diastolic blood pressure || id:ieu-b-39	diastolic blood pressure	diastolic blood pressure || ||	TRUE	igd	6.9e-06	64949	11	0.00114111	101152961	ukb-b-11679	|| id:ukb-b-11679	TRUE	reported	igd	2	TRUE	20.2325
217	rs79918449	T	G	T	G	-0.00500682	-0.0197	0.218426	0.2482	FALSE	FALSE	FALSE	ieu-b-39	3	161569737	0.0201	748660	0.3267	diastolic blood pressure || id:ieu-b-39	diastolic blood pressure	diastolic blood pressure || ||	TRUE	igd	3.9e-05	64949	3	0.00121782	161567918	ukb-b-11679	|| id:ukb-b-11679	TRUE	reported	igd	2	TRUE	16.9028
218	rs8072720	A	T	A	T	0.00513422	-0.0127	0.716636	0.7128	FALSE	TRUE	FALSE	ieu-b-39	17	52955672	0.0216	591627	0.5556	diastolic blood pressure || id:ieu-b-39	diastolic blood pressure	diastolic blood pressure || ||	TRUE	igd	1.2e-05	64949	17	0.00117474	52955672	ukb-b-11679	|| id:ukb-b-11679	TRUE	reported	igd	2	TRUE	19.1014
219	rs846222	T	C	T	C	0.00511371	-0.0058	0.212209	0.2158	FALSE	FALSE	FALSE	ieu-b-39	20	59224926	0.0214	726934	0.7872	diastolic blood pressure || id:ieu-b-39	diastolic blood pressure	diastolic blood pressure || ||	TRUE	igd	3.3e-05	64949	20	0.00123261	59224926	ukb-b-11679	|| id:ukb-b-11679	TRUE	reported	igd	2	TRUE	17.2116
220	rs893587	G	A	G	A	0.0046521	-0.0246	0.67859	0.6816	FALSE	FALSE	FALSE	ieu-b-39	10	92860843	0.0186	747559	0.1869	diastolic blood pressure || id:ieu-b-39	diastolic blood pressure	diastolic blood pressure || ||	TRUE	igd	1.7e-05	64949	10	0.00108053	92860843	ukb-b-11679	|| id:ukb-b-11679	TRUE	reported	igd	2	TRUE	18.5364
221	rs9303272	G	A	G	A	-0.00421201	0.0641	0.449881	0.4444	FALSE	FALSE	FALSE	ieu-b-39	17	2152306	0.0178	721534	0.000311	diastolic blood pressure || id:ieu-b-39	diastolic blood pressure	diastolic blood pressure || ||	TRUE	igd	3.2e-05	64949	17	0.00101347	2152306	ukb-b-11679	|| id:ukb-b-11679	TRUE	reported	igd	2	TRUE	17.2726
222	rs9796292	A	G	A	G	-0.00448539	0.0195	0.395558	0.3949	FALSE	FALSE	FALSE	ieu-b-39	13	114740938	0.0181	719137	0.2822	diastolic blood pressure || id:ieu-b-39	diastolic blood pressure	diastolic blood pressure || ||	TRUE	igd	1.3e-05	64949	13	0.0010287	114740938	ukb-b-11679	|| id:ukb-b-11679	TRUE	reported	igd	2	TRUE	19.0118
223	rs10875135	G	A	G	A	-0.00417142	0.0021	0.426938	0.4167	FALSE	FALSE	FALSE	ieu-b-40	1	98720270	0.0018	687791	0.23	body mass index || id:ieu-b-40	body mass index	body mass index || ||	TRUE	igd	4.4e-05	64949	1	0.00102111	98712478	ukb-b-11679	|| id:ukb-b-11679	TRUE	reported	igd	2	TRUE	16.6887
224	rs11115556	G	A	G	A	0.00420804	-0.0008	0.401998	0.4108	FALSE	FALSE	FALSE	ieu-b-40	12	83429797	0.0018	680609	0.67	body mass index || id:ieu-b-40	body mass index	body mass index || ||	TRUE	igd	4.6e-05	64949	12	0.00103259	83429797	ukb-b-11679	|| id:ukb-b-11679	TRUE	reported	igd	2	TRUE	16.6075
225	rs1219939	T	C	T	C	0.00593668	-0.0008	0.170804	0.175	FALSE	FALSE	FALSE	ieu-b-40	9	25917858	0.0023	677165	0.74	body mass index || id:ieu-b-40	body mass index	body mass index || ||	TRUE	igd	8.9e-06	64949	9	0.00133637	25917858	ukb-b-11679	|| id:ukb-b-11679	TRUE	reported	igd	2	TRUE	19.7349
226	rs1220819	A	G	A	G	-0.00479099	-0.0033	0.761296	0.7585	FALSE	FALSE	FALSE	ieu-b-40	9	132198514	0.0021	650860	0.11	body mass index || id:ieu-b-40	body mass index	body mass index || ||	TRUE	igd	4.6e-05	64949	9	0.00117512	132197646	ukb-b-11679	|| id:ukb-b-11679	TRUE	reported	igd	2	TRUE	16.6221
227	rs1701003	G	C	G	C	0.00452371	-0.0019	0.382634	0.3915	FALSE	TRUE	FALSE	ieu-b-40	21	27259399	0.0018	669816	0.3	body mass index || id:ieu-b-40	body mass index	body mass index || ||	TRUE	igd	1.4e-05	64949	21	0.00104161	27259399	ukb-b-11679	|| id:ukb-b-11679	TRUE	reported	igd	2	TRUE	18.8616
228	rs17033934	C	T	C	T	0.00481289	0.0002	0.319946	0.3144	FALSE	FALSE	FALSE	ieu-b-40	1	116093778	0.0019	668997	0.91	body mass index || id:ieu-b-40	body mass index	body mass index || ||	TRUE	igd	1e-05	64949	1	0.00109116	116093778	ukb-b-11679	|| id:ukb-b-11679	TRUE	reported	igd	2	TRUE	19.4552
229	rs2526526	G	A	G	A	0.00485827	-0.0034	0.764716	0.7747	FALSE	FALSE	FALSE	ieu-b-40	17	48405889	0.0021	678866	0.1	body mass index || id:ieu-b-40	body mass index	body mass index || ||	TRUE	igd	4.9e-05	64949	17	0.00119621	48405889	ukb-b-11679	|| id:ukb-b-11679	TRUE	reported	igd	2	TRUE	16.4949
230	rs2833149	C	T	C	T	-0.00479526	0.0007	0.296608	0.3007	FALSE	FALSE	FALSE	ieu-b-40	21	32265211	0.0019	685801	0.709999	body mass index || id:ieu-b-40	body mass index	body mass index || ||	TRUE	igd	1.3e-05	64949	21	0.00110171	32265211	ukb-b-11679	|| id:ukb-b-11679	TRUE	reported	igd	2	TRUE	18.9448
231	rs34478580	A	G	A	G	0.00419375	0.001	0.460013	0.452	FALSE	FALSE	FALSE	ieu-b-40	2	238538597	0.0017	673138	0.57	body mass index || id:ieu-b-40	body mass index	body mass index || ||	TRUE	igd	3.5e-05	64949	2	0.00101312	238538276	ukb-b-11679	|| id:ukb-b-11679	TRUE	reported	igd	2	TRUE	17.135
232	rs62383426	T	C	T	C	0.00542443	-0.0002	0.202352	0.7653	FALSE	FALSE	FALSE	ieu-b-40	5	167565600	0.002	682131	0.94	body mass index || id:ieu-b-40	body mass index	body mass index || ||	TRUE	igd	1.6e-05	64949	5	0.00125698	167563457	ukb-b-11679	|| id:ukb-b-11679	TRUE	reported	igd	2	TRUE	18.6231
233	rs664596	A	C	A	C	0.00474021	0.0037	0.264373	0.275	FALSE	FALSE	FALSE	ieu-b-40	11	85751854	0.002	690214	0.0580003	body mass index || id:ieu-b-40	body mass index	body mass index || ||	TRUE	igd	3.2e-05	64949	11	0.00114072	85751854	ukb-b-11679	|| id:ukb-b-11679	TRUE	reported	igd	2	TRUE	17.2678
234	rs67761120	C	T	C	T	0.00461257	-0.001	0.273678	0.2683	FALSE	FALSE	FALSE	ieu-b-40	10	112471410	0.002	681114	0.61	body mass index || id:ieu-b-40	body mass index	body mass index || ||	TRUE	igd	4.7e-05	64949	10	0.00113364	112471154	ukb-b-11679	|| id:ukb-b-11679	TRUE	reported	igd	2	TRUE	16.5552
235	rs700613	C	A	C	A	0.00448601	-0.0023	0.305836	0.3049	FALSE	FALSE	FALSE	ieu-b-40	5	137202201	0.0019	682316	0.22	body mass index || id:ieu-b-40	body mass index	body mass index || ||	TRUE	igd	4.1e-05	64949	5	0.0010933	137202201	ukb-b-11679	|| id:ukb-b-11679	TRUE	reported	igd	2	TRUE	16.8361
236	rs79918449	T	G	T	G	-0.00500682	0.0007	0.218426	0.2497	FALSE	FALSE	FALSE	ieu-b-40	3	161570645	0.002	692449	0.74	body mass index || id:ieu-b-40	body mass index	body mass index || ||	TRUE	igd	3.9e-05	64949	3	0.00121782	161567918	ukb-b-11679	|| id:ukb-b-11679	TRUE	reported	igd	2	TRUE	16.9028
237	rs846222	T	C	T	C	0.00511371	-0.001	0.212209	0.2149	FALSE	FALSE	FALSE	ieu-b-40	20	59224926	0.0021	672446	0.64	body mass index || id:ieu-b-40	body mass index	body mass index || ||	TRUE	igd	3.3e-05	64949	20	0.00123261	59224926	ukb-b-11679	|| id:ukb-b-11679	TRUE	reported	igd	2	TRUE	17.2116
238	rs893587	G	A	G	A	0.0046521	-0.0001	0.67859	0.6792	FALSE	FALSE	FALSE	ieu-b-40	10	92860843	0.0019	684734	0.95	body mass index || id:ieu-b-40	body mass index	body mass index || ||	TRUE	igd	1.7e-05	64949	10	0.00108053	92860843	ukb-b-11679	|| id:ukb-b-11679	TRUE	reported	igd	2	TRUE	18.5364
239	rs9796292	A	G	A	G	-0.00448539	-0.0032	0.395558	0.3914	FALSE	FALSE	FALSE	ieu-b-40	13	114740938	0.0018	682423	0.0719996	body mass index || id:ieu-b-40	body mass index	body mass index || ||	TRUE	igd	1.3e-05	64949	13	0.0010287	114740938	ukb-b-11679	|| id:ukb-b-11679	TRUE	reported	igd	2	TRUE	19.0118
240	rs10875135	G	A	G	A	-0.00417142	-0.0109	0.426938	NA	FALSE	FALSE	FALSE	ieu-b-4842	1	98712478	0.0064	45734	0.0860003	HbA1c || id:ieu-b-4842	HbA1c	HbA1c || ||	TRUE	igd	4.4e-05	64949	1	0.00102111	98712478	ukb-b-11679	|| id:ukb-b-11679	TRUE	reported	igd	2	TRUE	16.6887
241	rs10978745	C	T	C	T	0.00524643	-0.0061	0.206786	NA	FALSE	FALSE	FALSE	ieu-b-4842	9	109955968	0.008	45734	0.4426	HbA1c || id:ieu-b-4842	HbA1c	HbA1c || ||	TRUE	igd	4.5e-05	64949	9	0.00128637	109955968	ukb-b-11679	|| id:ukb-b-11679	TRUE	reported	igd	2	TRUE	16.634
242	rs11115556	G	A	G	A	0.00420804	0.0054	0.401998	NA	FALSE	FALSE	FALSE	ieu-b-4842	12	83429797	0.0063	45734	0.3945	HbA1c || id:ieu-b-4842	HbA1c	HbA1c || ||	TRUE	igd	4.6e-05	64949	12	0.00103259	83429797	ukb-b-11679	|| id:ukb-b-11679	TRUE	reported	igd	2	TRUE	16.6075
243	rs11562314	T	C	T	C	-0.0049572	-0.0028	0.758171	NA	FALSE	FALSE	FALSE	ieu-b-4842	9	109553406	0.0072	45734	0.7014	HbA1c || id:ieu-b-4842	HbA1c	HbA1c || ||	TRUE	igd	4e-05	64949	9	0.00120727	109553406	ukb-b-11679	|| id:ukb-b-11679	TRUE	reported	igd	2	TRUE	16.8603
244	rs11631964	G	A	G	A	0.00472844	-0.0006	0.704528	NA	FALSE	FALSE	FALSE	ieu-b-4842	15	98825298	0.0068	45734	0.9283	HbA1c || id:ieu-b-4842	HbA1c	HbA1c || ||	TRUE	igd	3.1e-05	64949	15	0.00113463	98825298	ukb-b-11679	|| id:ukb-b-11679	TRUE	reported	igd	2	TRUE	17.3671
245	rs12036939	G	T	G	T	0.00528194	0.0042	0.188702	NA	FALSE	FALSE	FALSE	ieu-b-4842	1	38875630	0.0082	45734	0.6108	HbA1c || id:ieu-b-4842	HbA1c	HbA1c || ||	TRUE	igd	3.8e-05	64949	1	0.00128235	38875630	ukb-b-11679	|| id:ukb-b-11679	TRUE	reported	igd	2	TRUE	16.9658
246	rs1219939	T	C	T	C	0.00593668	-0.0081	0.170804	NA	FALSE	FALSE	FALSE	ieu-b-4842	9	25917858	0.0084	45734	0.3388	HbA1c || id:ieu-b-4842	HbA1c	HbA1c || ||	TRUE	igd	8.9e-06	64949	9	0.00133637	25917858	ukb-b-11679	|| id:ukb-b-11679	TRUE	reported	igd	2	TRUE	19.7349
247	rs1220819	A	G	A	G	-0.00479099	0.0012	0.761296	NA	FALSE	FALSE	FALSE	ieu-b-4842	9	132197646	0.0073	45734	0.869	HbA1c || id:ieu-b-4842	HbA1c	HbA1c || ||	TRUE	igd	4.6e-05	64949	9	0.00117512	132197646	ukb-b-11679	|| id:ukb-b-11679	TRUE	reported	igd	2	TRUE	16.6221
248	rs17033934	C	T	C	T	0.00481289	0.0082	0.319946	NA	FALSE	FALSE	FALSE	ieu-b-4842	1	116093778	0.0066	45734	0.2123	HbA1c || id:ieu-b-4842	HbA1c	HbA1c || ||	TRUE	igd	1e-05	64949	1	0.00109116	116093778	ukb-b-11679	|| id:ukb-b-11679	TRUE	reported	igd	2	TRUE	19.4552
249	rs2252425	T	C	T	C	0.00417772	0.0002	0.40192	NA	FALSE	FALSE	FALSE	ieu-b-4842	20	1510769	0.0065	44991	0.9767	HbA1c || id:ieu-b-4842	HbA1c	HbA1c || ||	TRUE	igd	4.7e-05	64949	20	0.00102651	1510769	ukb-b-11679	|| id:ukb-b-11679	TRUE	reported	igd	2	TRUE	16.5635
250	rs2400169	C	T	C	T	0.00448271	-0.0103	0.598946	NA	FALSE	FALSE	FALSE	ieu-b-4842	5	144526632	0.0066	45734	0.1177	HbA1c || id:ieu-b-4842	HbA1c	HbA1c || ||	TRUE	igd	1.3e-05	64949	5	0.00102649	144526632	ukb-b-11679	|| id:ukb-b-11679	TRUE	reported	igd	2	TRUE	19.0709
251	rs2526526	G	A	G	A	0.00485827	-0.0097	0.764716	NA	FALSE	FALSE	FALSE	ieu-b-4842	17	48405889	0.0074	45734	0.1897	HbA1c || id:ieu-b-4842	HbA1c	HbA1c || ||	TRUE	igd	4.9e-05	64949	17	0.00119621	48405889	ukb-b-11679	|| id:ukb-b-11679	TRUE	reported	igd	2	TRUE	16.4949
252	rs2833149	C	T	C	T	-0.00479526	-0.0069	0.296608	NA	FALSE	FALSE	FALSE	ieu-b-4842	21	32265211	0.0071	44991	0.331	HbA1c || id:ieu-b-4842	HbA1c	HbA1c || ||	TRUE	igd	1.3e-05	64949	21	0.00110171	32265211	ukb-b-11679	|| id:ukb-b-11679	TRUE	reported	igd	2	TRUE	18.9448
253	rs2955524	T	C	T	C	-0.00499023	0.0192	0.220786	NA	FALSE	FALSE	FALSE	ieu-b-4842	12	23972526	0.0077	44337	0.0124099	HbA1c || id:ieu-b-4842	HbA1c	HbA1c || ||	TRUE	igd	3.9e-05	64949	12	0.00121372	23972526	ukb-b-11679	|| id:ukb-b-11679	TRUE	reported	igd	2	TRUE	16.9046
254	rs34478580	A	G	A	G	0.00419375	-0.0079	0.460013	NA	FALSE	FALSE	FALSE	ieu-b-4842	2	238538276	0.0062	45734	0.1993	HbA1c || id:ieu-b-4842	HbA1c	HbA1c || ||	TRUE	igd	3.5e-05	64949	2	0.00101312	238538276	ukb-b-11679	|| id:ukb-b-11679	TRUE	reported	igd	2	TRUE	17.135
255	rs4118073	A	G	A	G	0.00473405	-0.0068	0.310775	NA	FALSE	FALSE	FALSE	ieu-b-4842	11	80348137	0.007	44337	0.3318	HbA1c || id:ieu-b-4842	HbA1c	HbA1c || ||	TRUE	igd	2.2e-05	64949	11	0.0011152	80348137	ukb-b-11679	|| id:ukb-b-11679	TRUE	reported	igd	2	TRUE	18.0202
256	rs61364479	T	C	T	C	-0.00497555	-0.0104	0.216581	NA	FALSE	FALSE	FALSE	ieu-b-4842	3	72309926	0.0075	45734	0.1659	HbA1c || id:ieu-b-4842	HbA1c	HbA1c || ||	TRUE	igd	4.2e-05	64949	3	0.00121466	72309926	ukb-b-11679	|| id:ukb-b-11679	TRUE	reported	igd	2	TRUE	16.7793
257	rs62035995	A	G	A	G	-0.00423896	-0.003	0.545649	NA	FALSE	FALSE	FALSE	ieu-b-4842	16	56576445	0.0062	45734	0.6265	HbA1c || id:ieu-b-4842	HbA1c	HbA1c || ||	TRUE	igd	2.9e-05	64949	16	0.0010132	56576445	ukb-b-11679	|| id:ukb-b-11679	TRUE	reported	igd	2	TRUE	17.5036
258	rs62383426	T	C	T	C	0.00542443	0.0083	0.202352	NA	FALSE	FALSE	FALSE	ieu-b-4842	5	167563457	0.0078	45734	0.2866	HbA1c || id:ieu-b-4842	HbA1c	HbA1c || ||	TRUE	igd	1.6e-05	64949	5	0.00125698	167563457	ukb-b-11679	|| id:ukb-b-11679	TRUE	reported	igd	2	TRUE	18.6231
259	rs6477097	C	A	C	A	0.00451063	-0.0013	0.354375	NA	FALSE	FALSE	FALSE	ieu-b-4842	9	6610892	0.0066	45734	0.8427	HbA1c || id:ieu-b-4842	HbA1c	HbA1c || ||	TRUE	igd	2.1e-05	64949	9	0.0010611	6610892	ukb-b-11679	|| id:ukb-b-11679	TRUE	reported	igd	2	TRUE	18.0702
260	rs664596	A	C	A	C	0.00474021	0.0036	0.264373	NA	FALSE	FALSE	FALSE	ieu-b-4842	11	85751854	0.0074	44337	0.630199	HbA1c || id:ieu-b-4842	HbA1c	HbA1c || ||	TRUE	igd	3.2e-05	64949	11	0.00114072	85751854	ukb-b-11679	|| id:ukb-b-11679	TRUE	reported	igd	2	TRUE	17.2678
261	rs67761120	C	T	C	T	0.00461257	0.0047	0.273678	NA	FALSE	FALSE	FALSE	ieu-b-4842	10	112471154	0.0072	44337	0.5165	HbA1c || id:ieu-b-4842	HbA1c	HbA1c || ||	TRUE	igd	4.7e-05	64949	10	0.00113364	112471154	ukb-b-11679	|| id:ukb-b-11679	TRUE	reported	igd	2	TRUE	16.5552
262	rs6980833	T	C	T	C	0.00425566	-0.0041	0.385279	NA	FALSE	FALSE	FALSE	ieu-b-4842	8	53462229	0.0065	45734	0.521601	HbA1c || id:ieu-b-4842	HbA1c	HbA1c || ||	TRUE	igd	3.4e-05	64949	8	0.00102736	53462229	ukb-b-11679	|| id:ukb-b-11679	TRUE	reported	igd	2	TRUE	17.1589
263	rs700613	C	A	C	A	0.00448601	0.0047	0.305836	NA	FALSE	FALSE	FALSE	ieu-b-4842	5	137202201	0.0068	45734	0.4942	HbA1c || id:ieu-b-4842	HbA1c	HbA1c || ||	TRUE	igd	4.1e-05	64949	5	0.0010933	137202201	ukb-b-11679	|| id:ukb-b-11679	TRUE	reported	igd	2	TRUE	16.8361
264	rs7168044	C	T	C	T	-0.00427661	0.0022	0.592967	NA	FALSE	FALSE	FALSE	ieu-b-4842	15	70551193	0.0064	45734	0.7275	HbA1c || id:ieu-b-4842	HbA1c	HbA1c || ||	TRUE	igd	3e-05	64949	15	0.00102432	70551193	ukb-b-11679	|| id:ukb-b-11679	TRUE	reported	igd	2	TRUE	17.4312
265	rs757257	A	G	A	G	-0.00419204	0.0086	0.47622	NA	FALSE	FALSE	FALSE	ieu-b-4842	6	30142458	0.0074	33137	0.2478	HbA1c || id:ieu-b-4842	HbA1c	HbA1c || ||	TRUE	igd	2.8e-05	64949	6	0.000999966	30142458	ukb-b-11679	|| id:ukb-b-11679	TRUE	reported	igd	2	TRUE	17.5744
266	rs7936649	G	T	G	T	-0.00513277	-0.0012	0.713186	NA	FALSE	FALSE	FALSE	ieu-b-4842	11	101152961	0.0073	44337	0.8651	HbA1c || id:ieu-b-4842	HbA1c	HbA1c || ||	TRUE	igd	6.9e-06	64949	11	0.00114111	101152961	ukb-b-11679	|| id:ukb-b-11679	TRUE	reported	igd	2	TRUE	20.2325
267	rs79918449	T	G	T	G	-0.00500682	0.0014	0.218426	NA	FALSE	FALSE	FALSE	ieu-b-4842	3	161570645	0.0075	45734	0.8525	HbA1c || id:ieu-b-4842	HbA1c	HbA1c || ||	TRUE	igd	3.9e-05	64949	3	0.00121782	161567918	ukb-b-11679	|| id:ukb-b-11679	TRUE	reported	igd	2	TRUE	16.9028
268	rs846222	T	C	T	C	0.00511371	0.0082	0.212209	NA	FALSE	FALSE	FALSE	ieu-b-4842	20	59224926	0.0078	44991	0.2928	HbA1c || id:ieu-b-4842	HbA1c	HbA1c || ||	TRUE	igd	3.3e-05	64949	20	0.00123261	59224926	ukb-b-11679	|| id:ukb-b-11679	TRUE	reported	igd	2	TRUE	17.2116
269	rs893587	G	A	G	A	0.0046521	0.0047	0.67859	NA	FALSE	FALSE	FALSE	ieu-b-4842	10	92860843	0.0071	44337	0.5068	HbA1c || id:ieu-b-4842	HbA1c	HbA1c || ||	TRUE	igd	1.7e-05	64949	10	0.00108053	92860843	ukb-b-11679	|| id:ukb-b-11679	TRUE	reported	igd	2	TRUE	18.5364
270	rs9303272	G	A	G	A	-0.00421201	0.0024	0.449881	NA	FALSE	FALSE	FALSE	ieu-b-4842	17	2152306	0.0064	45734	0.7094	HbA1c || id:ieu-b-4842	HbA1c	HbA1c || ||	TRUE	igd	3.2e-05	64949	17	0.00101347	2152306	ukb-b-11679	|| id:ukb-b-11679	TRUE	reported	igd	2	TRUE	17.2726
271	rs9796292	A	G	A	G	-0.00448539	0.0062	0.395558	NA	FALSE	FALSE	FALSE	ieu-b-4842	13	114740938	0.0065	45734	0.3354	HbA1c || id:ieu-b-4842	HbA1c	HbA1c || ||	TRUE	igd	1.3e-05	64949	13	0.0010287	114740938	ukb-b-11679	|| id:ukb-b-11679	TRUE	reported	igd	2	TRUE	19.0118
272	rs10875135	G	A	G	A	-0.00417142	-0.00337921	0.426938	0.430108	FALSE	FALSE	FALSE	ukb-a-360	1	98712478	0.00249798	317754	0.176128	Systolic blood pressure automated reading || id:ukb-a-360	Systolic blood pressure automated reading	Systolic blood pressure automated reading || ||	TRUE	igd	4.4e-05	64949	1	0.00102111	98712478	ukb-b-11679	|| id:ukb-b-11679	TRUE	reported	igd	2	TRUE	16.6887
273	rs10978745	C	T	C	T	0.00524643	-0.0059062	0.206786	0.204045	FALSE	FALSE	FALSE	ukb-a-360	9	109955968	0.00314829	317754	0.0606555	Systolic blood pressure automated reading || id:ukb-a-360	Systolic blood pressure automated reading	Systolic blood pressure automated reading || ||	TRUE	igd	4.5e-05	64949	9	0.00128637	109955968	ukb-b-11679	|| id:ukb-b-11679	TRUE	reported	igd	2	TRUE	16.634
274	rs11115556	G	A	G	A	0.00420804	-0.00452723	0.401998	0.400345	FALSE	FALSE	FALSE	ukb-a-360	12	83429797	0.00252496	317754	0.072976	Systolic blood pressure automated reading || id:ukb-a-360	Systolic blood pressure automated reading	Systolic blood pressure automated reading || ||	TRUE	igd	4.6e-05	64949	12	0.00103259	83429797	ukb-b-11679	|| id:ukb-b-11679	TRUE	reported	igd	2	TRUE	16.6075
275	rs11562314	T	C	T	C	-0.0049572	0.00104311	0.758171	0.757588	FALSE	FALSE	FALSE	ukb-a-360	9	109553406	0.00294199	317754	0.72292	Systolic blood pressure automated reading || id:ukb-a-360	Systolic blood pressure automated reading	Systolic blood pressure automated reading || ||	TRUE	igd	4e-05	64949	9	0.00120727	109553406	ukb-b-11679	|| id:ukb-b-11679	TRUE	reported	igd	2	TRUE	16.8603
276	rs11631964	G	A	G	A	0.00472844	-0.000131997	0.704528	0.702999	FALSE	FALSE	FALSE	ukb-a-360	15	98825298	0.0027727	317754	0.96203	Systolic blood pressure automated reading || id:ukb-a-360	Systolic blood pressure automated reading	Systolic blood pressure automated reading || ||	TRUE	igd	3.1e-05	64949	15	0.00113463	98825298	ukb-b-11679	|| id:ukb-b-11679	TRUE	reported	igd	2	TRUE	17.3671
277	rs12036939	G	T	G	T	0.00528194	-0.00418107	0.188702	0.187314	FALSE	FALSE	FALSE	ukb-a-360	1	38875630	0.00314914	317754	0.184282	Systolic blood pressure automated reading || id:ukb-a-360	Systolic blood pressure automated reading	Systolic blood pressure automated reading || ||	TRUE	igd	3.8e-05	64949	1	0.00128235	38875630	ukb-b-11679	|| id:ukb-b-11679	TRUE	reported	igd	2	TRUE	16.9658
278	rs12121178	T	A	T	A	-0.0050447	-0.00337957	0.25634	0.25966	FALSE	TRUE	FALSE	ukb-a-360	1	114749353	0.00283701	317754	0.233559	Systolic blood pressure automated reading || id:ukb-a-360	Systolic blood pressure automated reading	Systolic blood pressure automated reading || ||	TRUE	igd	1.4e-05	64949	1	0.00116132	114749353	ukb-b-11679	|| id:ukb-b-11679	TRUE	reported	igd	2	TRUE	18.8698
279	rs1219939	T	C	T	C	0.00593668	-0.00125976	0.170804	0.168626	FALSE	FALSE	FALSE	ukb-a-360	9	25917858	0.00329578	317754	0.702288	Systolic blood pressure automated reading || id:ukb-a-360	Systolic blood pressure automated reading	Systolic blood pressure automated reading || ||	TRUE	igd	8.9e-06	64949	9	0.00133637	25917858	ukb-b-11679	|| id:ukb-b-11679	TRUE	reported	igd	2	TRUE	19.7349
280	rs1220819	A	G	A	G	-0.00479099	-0.00155387	0.761296	0.760885	FALSE	FALSE	FALSE	ukb-a-360	9	132197646	0.00288505	317754	0.590167	Systolic blood pressure automated reading || id:ukb-a-360	Systolic blood pressure automated reading	Systolic blood pressure automated reading || ||	TRUE	igd	4.6e-05	64949	9	0.00117512	132197646	ukb-b-11679	|| id:ukb-b-11679	TRUE	reported	igd	2	TRUE	16.6221
281	rs1701003	G	C	G	C	0.00452371	0.0021522	0.382634	0.382007	FALSE	TRUE	FALSE	ukb-a-360	21	27259399	0.00255359	317754	0.399334	Systolic blood pressure automated reading || id:ukb-a-360	Systolic blood pressure automated reading	Systolic blood pressure automated reading || ||	TRUE	igd	1.4e-05	64949	21	0.00104161	27259399	ukb-b-11679	|| id:ukb-b-11679	TRUE	reported	igd	2	TRUE	18.8616
282	rs17033934	C	T	C	T	0.00481289	-0.00022688	0.319946	0.317233	FALSE	FALSE	FALSE	ukb-a-360	1	116093778	0.00266931	317754	0.932265	Systolic blood pressure automated reading || id:ukb-a-360	Systolic blood pressure automated reading	Systolic blood pressure automated reading || ||	TRUE	igd	1e-05	64949	1	0.00109116	116093778	ukb-b-11679	|| id:ukb-b-11679	TRUE	reported	igd	2	TRUE	19.4552
283	rs2252425	T	C	T	C	0.00417772	-0.000618687	0.40192	0.402071	FALSE	FALSE	FALSE	ukb-a-360	20	1510769	0.00251765	317754	0.805884	Systolic blood pressure automated reading || id:ukb-a-360	Systolic blood pressure automated reading	Systolic blood pressure automated reading || ||	TRUE	igd	4.7e-05	64949	20	0.00102651	1510769	ukb-b-11679	|| id:ukb-b-11679	TRUE	reported	igd	2	TRUE	16.5635
284	rs2400169	C	T	C	T	0.00448271	-0.00459893	0.598946	0.600897	FALSE	FALSE	FALSE	ukb-a-360	5	144526632	0.00251477	317754	0.0674357	Systolic blood pressure automated reading || id:ukb-a-360	Systolic blood pressure automated reading	Systolic blood pressure automated reading || ||	TRUE	igd	1.3e-05	64949	5	0.00102649	144526632	ukb-b-11679	|| id:ukb-b-11679	TRUE	reported	igd	2	TRUE	19.0709
285	rs2526526	G	A	G	A	0.00485827	0.00311949	0.764716	0.761489	FALSE	FALSE	FALSE	ukb-a-360	17	48405889	0.00291604	317754	0.284723	Systolic blood pressure automated reading || id:ukb-a-360	Systolic blood pressure automated reading	Systolic blood pressure automated reading || ||	TRUE	igd	4.9e-05	64949	17	0.00119621	48405889	ukb-b-11679	|| id:ukb-b-11679	TRUE	reported	igd	2	TRUE	16.4949
286	rs2833149	C	T	C	T	-0.00479526	-0.000329089	0.296608	0.296195	FALSE	FALSE	FALSE	ukb-a-360	21	32265211	0.00269947	317754	0.902971	Systolic blood pressure automated reading || id:ukb-a-360	Systolic blood pressure automated reading	Systolic blood pressure automated reading || ||	TRUE	igd	1.3e-05	64949	21	0.00110171	32265211	ukb-b-11679	|| id:ukb-b-11679	TRUE	reported	igd	2	TRUE	18.9448
287	rs2955524	T	C	T	C	-0.00499023	0.000749881	0.220786	0.221734	FALSE	FALSE	FALSE	ukb-a-360	12	23972526	0.00296706	317754	0.800473	Systolic blood pressure automated reading || id:ukb-a-360	Systolic blood pressure automated reading	Systolic blood pressure automated reading || ||	TRUE	igd	3.9e-05	64949	12	0.00121372	23972526	ukb-b-11679	|| id:ukb-b-11679	TRUE	reported	igd	2	TRUE	16.9046
288	rs34478580	A	G	A	G	0.00419375	-0.00242914	0.460013	0.464334	FALSE	FALSE	FALSE	ukb-a-360	2	238538276	0.00249235	317754	0.329741	Systolic blood pressure automated reading || id:ukb-a-360	Systolic blood pressure automated reading	Systolic blood pressure automated reading || ||	TRUE	igd	3.5e-05	64949	2	0.00101312	238538276	ukb-b-11679	|| id:ukb-b-11679	TRUE	reported	igd	2	TRUE	17.135
289	rs4118073	A	G	A	G	0.00473405	-0.00296515	0.310775	0.311036	FALSE	FALSE	FALSE	ukb-a-360	11	80348137	0.00272016	317754	0.275686	Systolic blood pressure automated reading || id:ukb-a-360	Systolic blood pressure automated reading	Systolic blood pressure automated reading || ||	TRUE	igd	2.2e-05	64949	11	0.0011152	80348137	ukb-b-11679	|| id:ukb-b-11679	TRUE	reported	igd	2	TRUE	18.0202
290	rs61364479	T	C	T	C	-0.00497555	0.00157044	0.216581	0.216093	FALSE	FALSE	FALSE	ukb-a-360	3	72309926	0.00299097	317754	0.599541	Systolic blood pressure automated reading || id:ukb-a-360	Systolic blood pressure automated reading	Systolic blood pressure automated reading || ||	TRUE	igd	4.2e-05	64949	3	0.00121466	72309926	ukb-b-11679	|| id:ukb-b-11679	TRUE	reported	igd	2	TRUE	16.7793
291	rs62035995	A	G	A	G	-0.00423896	-0.00266724	0.545649	0.544122	FALSE	FALSE	FALSE	ukb-a-360	16	56576445	0.00248399	317754	0.282925	Systolic blood pressure automated reading || id:ukb-a-360	Systolic blood pressure automated reading	Systolic blood pressure automated reading || ||	TRUE	igd	2.9e-05	64949	16	0.0010132	56576445	ukb-b-11679	|| id:ukb-b-11679	TRUE	reported	igd	2	TRUE	17.5036
292	rs62383426	T	C	T	C	0.00542443	-0.00383953	0.202352	0.202031	FALSE	FALSE	FALSE	ukb-a-360	5	167563457	0.0030809	317754	0.212678	Systolic blood pressure automated reading || id:ukb-a-360	Systolic blood pressure automated reading	Systolic blood pressure automated reading || ||	TRUE	igd	1.6e-05	64949	5	0.00125698	167563457	ukb-b-11679	|| id:ukb-b-11679	TRUE	reported	igd	2	TRUE	18.6231
293	rs6477097	C	A	C	A	0.00451063	0.00200321	0.354375	0.356967	FALSE	FALSE	FALSE	ukb-a-360	9	6610892	0.00260122	317754	0.441239	Systolic blood pressure automated reading || id:ukb-a-360	Systolic blood pressure automated reading	Systolic blood pressure automated reading || ||	TRUE	igd	2.1e-05	64949	9	0.0010611	6610892	ukb-b-11679	|| id:ukb-b-11679	TRUE	reported	igd	2	TRUE	18.0702
294	rs664596	A	C	A	C	0.00474021	0.00419658	0.264373	0.263638	FALSE	FALSE	FALSE	ukb-a-360	11	85751854	0.00279216	317754	0.132843	Systolic blood pressure automated reading || id:ukb-a-360	Systolic blood pressure automated reading	Systolic blood pressure automated reading || ||	TRUE	igd	3.2e-05	64949	11	0.00114072	85751854	ukb-b-11679	|| id:ukb-b-11679	TRUE	reported	igd	2	TRUE	17.2678
295	rs67761120	C	T	C	T	0.00461257	0.000344963	0.273678	0.275207	FALSE	FALSE	FALSE	ukb-a-360	10	112471154	0.00277457	317754	0.901054	Systolic blood pressure automated reading || id:ukb-a-360	Systolic blood pressure automated reading	Systolic blood pressure automated reading || ||	TRUE	igd	4.7e-05	64949	10	0.00113364	112471154	ukb-b-11679	|| id:ukb-b-11679	TRUE	reported	igd	2	TRUE	16.5552
296	rs6980833	T	C	T	C	0.00425566	0.00130469	0.385279	0.384229	FALSE	FALSE	FALSE	ukb-a-360	8	53462229	0.00252686	317754	0.605627	Systolic blood pressure automated reading || id:ukb-a-360	Systolic blood pressure automated reading	Systolic blood pressure automated reading || ||	TRUE	igd	3.4e-05	64949	8	0.00102736	53462229	ukb-b-11679	|| id:ukb-b-11679	TRUE	reported	igd	2	TRUE	17.1589
297	rs700613	C	A	C	A	0.00448601	0.00850644	0.305836	0.305477	FALSE	FALSE	FALSE	ukb-a-360	5	137202201	0.00268596	317754	0.00154039	Systolic blood pressure automated reading || id:ukb-a-360	Systolic blood pressure automated reading	Systolic blood pressure automated reading || ||	TRUE	igd	4.1e-05	64949	5	0.0010933	137202201	ukb-b-11679	|| id:ukb-b-11679	TRUE	reported	igd	2	TRUE	16.8361
298	rs7168044	C	T	C	T	-0.00427661	0.000168708	0.592967	0.593907	FALSE	FALSE	FALSE	ukb-a-360	15	70551193	0.00251207	317754	0.946455	Systolic blood pressure automated reading || id:ukb-a-360	Systolic blood pressure automated reading	Systolic blood pressure automated reading || ||	TRUE	igd	3e-05	64949	15	0.00102432	70551193	ukb-b-11679	|| id:ukb-b-11679	TRUE	reported	igd	2	TRUE	17.4312
299	rs757257	A	G	A	G	-0.00419204	0.00248135	0.47622	0.479924	FALSE	FALSE	FALSE	ukb-a-360	6	30142458	0.00246417	317754	0.313949	Systolic blood pressure automated reading || id:ukb-a-360	Systolic blood pressure automated reading	Systolic blood pressure automated reading || ||	TRUE	igd	2.8e-05	64949	6	0.000999966	30142458	ukb-b-11679	|| id:ukb-b-11679	TRUE	reported	igd	2	TRUE	17.5744
300	rs7705570	G	A	G	A	-0.00512799	-0.000594014	0.218745	0.213355	FALSE	FALSE	FALSE	ukb-a-360	5	79035731	0.00300338	317754	0.843216	Systolic blood pressure automated reading || id:ukb-a-360	Systolic blood pressure automated reading	Systolic blood pressure automated reading || ||	TRUE	igd	2.5e-05	64949	5	0.0012166	79035731	ukb-b-11679	|| id:ukb-b-11679	TRUE	reported	igd	2	TRUE	17.7664
301	rs7936649	G	T	G	T	-0.00513277	0.00227888	0.713186	0.713333	FALSE	FALSE	FALSE	ukb-a-360	11	101152961	0.00280259	317754	0.416144	Systolic blood pressure automated reading || id:ukb-a-360	Systolic blood pressure automated reading	Systolic blood pressure automated reading || ||	TRUE	igd	6.9e-06	64949	11	0.00114111	101152961	ukb-b-11679	|| id:ukb-b-11679	TRUE	reported	igd	2	TRUE	20.2325
302	rs79918449	T	G	T	G	-0.00500682	-0.000597205	0.218426	0.220877	FALSE	FALSE	FALSE	ukb-a-360	3	161567918	0.00297008	317754	0.840641	Systolic blood pressure automated reading || id:ukb-a-360	Systolic blood pressure automated reading	Systolic blood pressure automated reading || ||	TRUE	igd	3.9e-05	64949	3	0.00121782	161567918	ukb-b-11679	|| id:ukb-b-11679	TRUE	reported	igd	2	TRUE	16.9028
303	rs8072720	A	T	A	T	0.00513422	-0.00328455	0.716636	0.717846	FALSE	TRUE	FALSE	ukb-a-360	17	52955672	0.00286781	317754	0.252078	Systolic blood pressure automated reading || id:ukb-a-360	Systolic blood pressure automated reading	Systolic blood pressure automated reading || ||	TRUE	igd	1.2e-05	64949	17	0.00117474	52955672	ukb-b-11679	|| id:ukb-b-11679	TRUE	reported	igd	2	TRUE	19.1014
304	rs846222	T	C	T	C	0.00511371	-0.00216944	0.212209	0.21444	FALSE	FALSE	FALSE	ukb-a-360	20	59224926	0.00301599	317754	0.471948	Systolic blood pressure automated reading || id:ukb-a-360	Systolic blood pressure automated reading	Systolic blood pressure automated reading || ||	TRUE	igd	3.3e-05	64949	20	0.00123261	59224926	ukb-b-11679	|| id:ukb-b-11679	TRUE	reported	igd	2	TRUE	17.2116
305	rs893587	G	A	G	A	0.0046521	-0.00111661	0.67859	0.68053	FALSE	FALSE	FALSE	ukb-a-360	10	92860843	0.00265202	317754	0.673724	Systolic blood pressure automated reading || id:ukb-a-360	Systolic blood pressure automated reading	Systolic blood pressure automated reading || ||	TRUE	igd	1.7e-05	64949	10	0.00108053	92860843	ukb-b-11679	|| id:ukb-b-11679	TRUE	reported	igd	2	TRUE	18.5364
306	rs9303272	G	A	G	A	-0.00421201	0.00798162	0.449881	0.450218	FALSE	FALSE	FALSE	ukb-a-360	17	2152306	0.00248112	317754	0.00129578	Systolic blood pressure automated reading || id:ukb-a-360	Systolic blood pressure automated reading	Systolic blood pressure automated reading || ||	TRUE	igd	3.2e-05	64949	17	0.00101347	2152306	ukb-b-11679	|| id:ukb-b-11679	TRUE	reported	igd	2	TRUE	17.2726
307	rs932302	T	G	T	G	-0.00561003	-0.00438997	0.301705	0.307214	FALSE	FALSE	FALSE	ukb-a-360	22	29434955	0.00284783	317754	0.123193	Systolic blood pressure automated reading || id:ukb-a-360	Systolic blood pressure automated reading	Systolic blood pressure automated reading || ||	TRUE	igd	1.4e-06	64949	22	0.00116358	29434955	ukb-b-11679	|| id:ukb-b-11679	TRUE	reported	igd	2	TRUE	23.2454
308	rs9796292	A	G	A	G	-0.00448539	-0.000885263	0.395558	0.402076	FALSE	FALSE	FALSE	ukb-a-360	13	114740938	0.00251527	317754	0.724871	Systolic blood pressure automated reading || id:ukb-a-360	Systolic blood pressure automated reading	Systolic blood pressure automated reading || ||	TRUE	igd	1.3e-05	64949	13	0.0010287	114740938	ukb-b-11679	|| id:ukb-b-11679	TRUE	reported	igd	2	TRUE	19.0118
309	rs10875135	G	A	G	A	-0.00417142	0.000218776	0.426938	0.428886	FALSE	FALSE	FALSE	ukb-b-13806	1	98712478	0.000168801	462933	0.19	Non-cancer illness code, self-reported: type 2 diabetes || id:ukb-b-13806	Non-cancer illness code, self-reported: type 2 diabetes	Non-cancer illness code, self-reported: type 2 diabetes || ||	TRUE	igd	4.4e-05	64949	1	0.00102111	98712478	ukb-b-11679	|| id:ukb-b-11679	TRUE	reported	igd	2	TRUE	16.6887
310	rs10978745	C	T	C	T	0.00524643	3.28e-05	0.206786	0.207466	FALSE	FALSE	FALSE	ukb-b-13806	9	109955968	0.00021245	462933	0.88	Non-cancer illness code, self-reported: type 2 diabetes || id:ukb-b-13806	Non-cancer illness code, self-reported: type 2 diabetes	Non-cancer illness code, self-reported: type 2 diabetes || ||	TRUE	igd	4.5e-05	64949	9	0.00128637	109955968	ukb-b-11679	|| id:ukb-b-11679	TRUE	reported	igd	2	TRUE	16.634
311	rs11115556	G	A	G	A	0.00420804	9.08e-06	0.401998	0.400186	FALSE	FALSE	FALSE	ukb-b-13806	12	83429797	0.000170523	462933	0.96	Non-cancer illness code, self-reported: type 2 diabetes || id:ukb-b-13806	Non-cancer illness code, self-reported: type 2 diabetes	Non-cancer illness code, self-reported: type 2 diabetes || ||	TRUE	igd	4.6e-05	64949	12	0.00103259	83429797	ukb-b-11679	|| id:ukb-b-11679	TRUE	reported	igd	2	TRUE	16.6075
312	rs11562314	T	C	T	C	-0.0049572	7.73e-05	0.758171	0.756017	FALSE	FALSE	FALSE	ukb-b-13806	9	109553406	0.000198539	462933	0.7	Non-cancer illness code, self-reported: type 2 diabetes || id:ukb-b-13806	Non-cancer illness code, self-reported: type 2 diabetes	Non-cancer illness code, self-reported: type 2 diabetes || ||	TRUE	igd	4e-05	64949	9	0.00120727	109553406	ukb-b-11679	|| id:ukb-b-11679	TRUE	reported	igd	2	TRUE	16.8603
313	rs11631964	G	A	G	A	0.00472844	0.000174715	0.704528	0.703197	FALSE	FALSE	FALSE	ukb-b-13806	15	98825298	0.000187278	462933	0.35	Non-cancer illness code, self-reported: type 2 diabetes || id:ukb-b-13806	Non-cancer illness code, self-reported: type 2 diabetes	Non-cancer illness code, self-reported: type 2 diabetes || ||	TRUE	igd	3.1e-05	64949	15	0.00113463	98825298	ukb-b-11679	|| id:ukb-b-11679	TRUE	reported	igd	2	TRUE	17.3671
314	rs12036939	G	T	G	T	0.00528194	-0.00037719	0.188702	0.189508	FALSE	FALSE	FALSE	ukb-b-13806	1	38875630	0.000211626	462933	0.0749998	Non-cancer illness code, self-reported: type 2 diabetes || id:ukb-b-13806	Non-cancer illness code, self-reported: type 2 diabetes	Non-cancer illness code, self-reported: type 2 diabetes || ||	TRUE	igd	3.8e-05	64949	1	0.00128235	38875630	ukb-b-11679	|| id:ukb-b-11679	TRUE	reported	igd	2	TRUE	16.9658
315	rs12121178	T	A	T	A	-0.0050447	1.63e-05	0.25634	0.25892	FALSE	TRUE	FALSE	ukb-b-13806	1	114749353	0.000191642	462933	0.93	Non-cancer illness code, self-reported: type 2 diabetes || id:ukb-b-13806	Non-cancer illness code, self-reported: type 2 diabetes	Non-cancer illness code, self-reported: type 2 diabetes || ||	TRUE	igd	1.4e-05	64949	1	0.00116132	114749353	ukb-b-11679	|| id:ukb-b-11679	TRUE	reported	igd	2	TRUE	18.8698
316	rs1219939	T	C	T	C	0.00593668	-0.000440718	0.170804	0.171309	FALSE	FALSE	FALSE	ukb-b-13806	9	25917858	0.000221006	462933	0.0460002	Non-cancer illness code, self-reported: type 2 diabetes || id:ukb-b-13806	Non-cancer illness code, self-reported: type 2 diabetes	Non-cancer illness code, self-reported: type 2 diabetes || ||	TRUE	igd	8.9e-06	64949	9	0.00133637	25917858	ukb-b-11679	|| id:ukb-b-11679	TRUE	reported	igd	2	TRUE	19.7349
317	rs1220819	A	G	A	G	-0.00479099	0.000189668	0.761296	0.761347	FALSE	FALSE	FALSE	ukb-b-13806	9	132197646	0.000194863	462933	0.33	Non-cancer illness code, self-reported: type 2 diabetes || id:ukb-b-13806	Non-cancer illness code, self-reported: type 2 diabetes	Non-cancer illness code, self-reported: type 2 diabetes || ||	TRUE	igd	4.6e-05	64949	9	0.00117512	132197646	ukb-b-11679	|| id:ukb-b-11679	TRUE	reported	igd	2	TRUE	16.6221
318	rs1701003	G	C	G	C	0.00452371	-0.000119298	0.382634	0.382706	FALSE	TRUE	FALSE	ukb-b-13806	21	27259399	0.000172584	462933	0.49	Non-cancer illness code, self-reported: type 2 diabetes || id:ukb-b-13806	Non-cancer illness code, self-reported: type 2 diabetes	Non-cancer illness code, self-reported: type 2 diabetes || ||	TRUE	igd	1.4e-05	64949	21	0.00104161	27259399	ukb-b-11679	|| id:ukb-b-11679	TRUE	reported	igd	2	TRUE	18.8616
319	rs17033934	C	T	C	T	0.00481289	-0.000115712	0.319946	0.319698	FALSE	FALSE	FALSE	ukb-b-13806	1	116093778	0.000180172	462933	0.52	Non-cancer illness code, self-reported: type 2 diabetes || id:ukb-b-13806	Non-cancer illness code, self-reported: type 2 diabetes	Non-cancer illness code, self-reported: type 2 diabetes || ||	TRUE	igd	1e-05	64949	1	0.00109116	116093778	ukb-b-11679	|| id:ukb-b-11679	TRUE	reported	igd	2	TRUE	19.4552
320	rs2252425	T	C	T	C	0.00417772	6.12e-05	0.40192	0.400451	FALSE	FALSE	FALSE	ukb-b-13806	20	1510769	0.000170082	462933	0.719999	Non-cancer illness code, self-reported: type 2 diabetes || id:ukb-b-13806	Non-cancer illness code, self-reported: type 2 diabetes	Non-cancer illness code, self-reported: type 2 diabetes || ||	TRUE	igd	4.7e-05	64949	20	0.00102651	1510769	ukb-b-11679	|| id:ukb-b-11679	TRUE	reported	igd	2	TRUE	16.5635
321	rs2400169	C	T	C	T	0.00448271	-7.04e-05	0.598946	0.599952	FALSE	FALSE	FALSE	ukb-b-13806	5	144526632	0.000169736	462933	0.68	Non-cancer illness code, self-reported: type 2 diabetes || id:ukb-b-13806	Non-cancer illness code, self-reported: type 2 diabetes	Non-cancer illness code, self-reported: type 2 diabetes || ||	TRUE	igd	1.3e-05	64949	5	0.00102649	144526632	ukb-b-11679	|| id:ukb-b-11679	TRUE	reported	igd	2	TRUE	19.0709
322	rs2526526	G	A	G	A	0.00485827	0.000113151	0.764716	0.764284	FALSE	FALSE	FALSE	ukb-b-13806	17	48405889	0.00019758	462933	0.57	Non-cancer illness code, self-reported: type 2 diabetes || id:ukb-b-13806	Non-cancer illness code, self-reported: type 2 diabetes	Non-cancer illness code, self-reported: type 2 diabetes || ||	TRUE	igd	4.9e-05	64949	17	0.00119621	48405889	ukb-b-11679	|| id:ukb-b-11679	TRUE	reported	igd	2	TRUE	16.4949
323	rs2833149	C	T	C	T	-0.00479526	-0.000102287	0.296608	0.296465	FALSE	FALSE	FALSE	ukb-b-13806	21	32265211	0.000182292	462933	0.57	Non-cancer illness code, self-reported: type 2 diabetes || id:ukb-b-13806	Non-cancer illness code, self-reported: type 2 diabetes	Non-cancer illness code, self-reported: type 2 diabetes || ||	TRUE	igd	1.3e-05	64949	21	0.00110171	32265211	ukb-b-11679	|| id:ukb-b-11679	TRUE	reported	igd	2	TRUE	18.9448
324	rs2955524	T	C	T	C	-0.00499023	3.38e-05	0.220786	0.222497	FALSE	FALSE	FALSE	ukb-b-13806	12	23972526	0.000200165	462933	0.87	Non-cancer illness code, self-reported: type 2 diabetes || id:ukb-b-13806	Non-cancer illness code, self-reported: type 2 diabetes	Non-cancer illness code, self-reported: type 2 diabetes || ||	TRUE	igd	3.9e-05	64949	12	0.00121372	23972526	ukb-b-11679	|| id:ukb-b-11679	TRUE	reported	igd	2	TRUE	16.9046
325	rs34478580	A	G	A	G	0.00419375	-3.83e-05	0.460013	0.462917	FALSE	FALSE	FALSE	ukb-b-13806	2	238538276	0.000168122	462933	0.82	Non-cancer illness code, self-reported: type 2 diabetes || id:ukb-b-13806	Non-cancer illness code, self-reported: type 2 diabetes	Non-cancer illness code, self-reported: type 2 diabetes || ||	TRUE	igd	3.5e-05	64949	2	0.00101312	238538276	ukb-b-11679	|| id:ukb-b-11679	TRUE	reported	igd	2	TRUE	17.135
326	rs4118073	A	G	A	G	0.00473405	8.76e-06	0.310775	0.31145	FALSE	FALSE	FALSE	ukb-b-13806	11	80348137	0.000183889	462933	0.96	Non-cancer illness code, self-reported: type 2 diabetes || id:ukb-b-13806	Non-cancer illness code, self-reported: type 2 diabetes	Non-cancer illness code, self-reported: type 2 diabetes || ||	TRUE	igd	2.2e-05	64949	11	0.0011152	80348137	ukb-b-11679	|| id:ukb-b-11679	TRUE	reported	igd	2	TRUE	18.0202
327	rs61364479	T	C	T	C	-0.00497555	-0.000236702	0.216581	0.216399	FALSE	FALSE	FALSE	ukb-b-13806	3	72309926	0.000201774	462933	0.24	Non-cancer illness code, self-reported: type 2 diabetes || id:ukb-b-13806	Non-cancer illness code, self-reported: type 2 diabetes	Non-cancer illness code, self-reported: type 2 diabetes || ||	TRUE	igd	4.2e-05	64949	3	0.00121466	72309926	ukb-b-11679	|| id:ukb-b-11679	TRUE	reported	igd	2	TRUE	16.7793
328	rs62035995	A	G	A	G	-0.00423896	-0.000209814	0.545649	0.546708	FALSE	FALSE	FALSE	ukb-b-13806	16	56576445	0.000167845	462933	0.21	Non-cancer illness code, self-reported: type 2 diabetes || id:ukb-b-13806	Non-cancer illness code, self-reported: type 2 diabetes	Non-cancer illness code, self-reported: type 2 diabetes || ||	TRUE	igd	2.9e-05	64949	16	0.0010132	56576445	ukb-b-11679	|| id:ukb-b-11679	TRUE	reported	igd	2	TRUE	17.5036
329	rs62383426	T	C	T	C	0.00542443	-0.000156532	0.202352	0.202366	FALSE	FALSE	FALSE	ukb-b-13806	5	167563457	0.000207982	462933	0.450001	Non-cancer illness code, self-reported: type 2 diabetes || id:ukb-b-13806	Non-cancer illness code, self-reported: type 2 diabetes	Non-cancer illness code, self-reported: type 2 diabetes || ||	TRUE	igd	1.6e-05	64949	5	0.00125698	167563457	ukb-b-11679	|| id:ukb-b-11679	TRUE	reported	igd	2	TRUE	18.6231
330	rs6477097	C	A	C	A	0.00451063	1.04e-05	0.354375	0.355194	FALSE	FALSE	FALSE	ukb-b-13806	9	6610892	0.000175641	462933	0.95	Non-cancer illness code, self-reported: type 2 diabetes || id:ukb-b-13806	Non-cancer illness code, self-reported: type 2 diabetes	Non-cancer illness code, self-reported: type 2 diabetes || ||	TRUE	igd	2.1e-05	64949	9	0.0010611	6610892	ukb-b-11679	|| id:ukb-b-11679	TRUE	reported	igd	2	TRUE	18.0702
331	rs664596	A	C	A	C	0.00474021	-0.000102861	0.264373	0.264075	FALSE	FALSE	FALSE	ukb-b-13806	11	85751854	0.000188551	462933	0.59	Non-cancer illness code, self-reported: type 2 diabetes || id:ukb-b-13806	Non-cancer illness code, self-reported: type 2 diabetes	Non-cancer illness code, self-reported: type 2 diabetes || ||	TRUE	igd	3.2e-05	64949	11	0.00114072	85751854	ukb-b-11679	|| id:ukb-b-11679	TRUE	reported	igd	2	TRUE	17.2678
332	rs67761120	C	T	C	T	0.00461257	0.000164924	0.273678	0.27311	FALSE	FALSE	FALSE	ukb-b-13806	10	112471154	0.000187715	462933	0.38	Non-cancer illness code, self-reported: type 2 diabetes || id:ukb-b-13806	Non-cancer illness code, self-reported: type 2 diabetes	Non-cancer illness code, self-reported: type 2 diabetes || ||	TRUE	igd	4.7e-05	64949	10	0.00113364	112471154	ukb-b-11679	|| id:ukb-b-11679	TRUE	reported	igd	2	TRUE	16.5552
333	rs6980833	T	C	T	C	0.00425566	-0.00013218	0.385279	0.385319	FALSE	FALSE	FALSE	ukb-b-13806	8	53462229	0.000170465	462933	0.44	Non-cancer illness code, self-reported: type 2 diabetes || id:ukb-b-13806	Non-cancer illness code, self-reported: type 2 diabetes	Non-cancer illness code, self-reported: type 2 diabetes || ||	TRUE	igd	3.4e-05	64949	8	0.00102736	53462229	ukb-b-11679	|| id:ukb-b-11679	TRUE	reported	igd	2	TRUE	17.1589
334	rs700613	C	A	C	A	0.00448601	-8.92e-05	0.305836	0.30466	FALSE	FALSE	FALSE	ukb-b-13806	5	137202201	0.000181568	462933	0.62	Non-cancer illness code, self-reported: type 2 diabetes || id:ukb-b-13806	Non-cancer illness code, self-reported: type 2 diabetes	Non-cancer illness code, self-reported: type 2 diabetes || ||	TRUE	igd	4.1e-05	64949	5	0.0010933	137202201	ukb-b-11679	|| id:ukb-b-11679	TRUE	reported	igd	2	TRUE	16.8361
335	rs7168044	C	T	C	T	-0.00427661	-4.48e-05	0.592967	0.592587	FALSE	FALSE	FALSE	ukb-b-13806	15	70551193	0.000169572	462933	0.79	Non-cancer illness code, self-reported: type 2 diabetes || id:ukb-b-13806	Non-cancer illness code, self-reported: type 2 diabetes	Non-cancer illness code, self-reported: type 2 diabetes || ||	TRUE	igd	3e-05	64949	15	0.00102432	70551193	ukb-b-11679	|| id:ukb-b-11679	TRUE	reported	igd	2	TRUE	17.4312
336	rs757257	A	G	A	G	-0.00419204	0.000439757	0.47622	0.474492	FALSE	FALSE	FALSE	ukb-b-13806	6	30142458	0.000166403	462933	0.00819993	Non-cancer illness code, self-reported: type 2 diabetes || id:ukb-b-13806	Non-cancer illness code, self-reported: type 2 diabetes	Non-cancer illness code, self-reported: type 2 diabetes || ||	TRUE	igd	2.8e-05	64949	6	0.000999966	30142458	ukb-b-11679	|| id:ukb-b-11679	TRUE	reported	igd	2	TRUE	17.5744
337	rs7705570	G	A	G	A	-0.00512799	8.56e-05	0.218745	0.216206	FALSE	FALSE	FALSE	ukb-b-13806	5	79035731	0.000201585	462933	0.67	Non-cancer illness code, self-reported: type 2 diabetes || id:ukb-b-13806	Non-cancer illness code, self-reported: type 2 diabetes	Non-cancer illness code, self-reported: type 2 diabetes || ||	TRUE	igd	2.5e-05	64949	5	0.0012166	79035731	ukb-b-11679	|| id:ukb-b-11679	TRUE	reported	igd	2	TRUE	17.7664
338	rs7936649	G	T	G	T	-0.00513277	-0.000198712	0.713186	0.711565	FALSE	FALSE	FALSE	ukb-b-13806	11	101152961	0.000188681	462933	0.29	Non-cancer illness code, self-reported: type 2 diabetes || id:ukb-b-13806	Non-cancer illness code, self-reported: type 2 diabetes	Non-cancer illness code, self-reported: type 2 diabetes || ||	TRUE	igd	6.9e-06	64949	11	0.00114111	101152961	ukb-b-11679	|| id:ukb-b-11679	TRUE	reported	igd	2	TRUE	20.2325
339	rs79918449	T	G	T	G	-0.00500682	0.000194931	0.218426	0.220451	FALSE	FALSE	FALSE	ukb-b-13806	3	161567918	0.000200554	462933	0.33	Non-cancer illness code, self-reported: type 2 diabetes || id:ukb-b-13806	Non-cancer illness code, self-reported: type 2 diabetes	Non-cancer illness code, self-reported: type 2 diabetes || ||	TRUE	igd	3.9e-05	64949	3	0.00121782	161567918	ukb-b-11679	|| id:ukb-b-11679	TRUE	reported	igd	2	TRUE	16.9028
340	rs8072720	A	T	A	T	0.00513422	0.0001028	0.716636	0.713165	FALSE	TRUE	FALSE	ukb-b-13806	17	52955672	0.000193442	462933	0.6	Non-cancer illness code, self-reported: type 2 diabetes || id:ukb-b-13806	Non-cancer illness code, self-reported: type 2 diabetes	Non-cancer illness code, self-reported: type 2 diabetes || ||	TRUE	igd	1.2e-05	64949	17	0.00117474	52955672	ukb-b-11679	|| id:ukb-b-11679	TRUE	reported	igd	2	TRUE	19.1014
341	rs846222	T	C	T	C	0.00511371	-0.000245585	0.212209	0.214653	FALSE	FALSE	FALSE	ukb-b-13806	20	59224926	0.000203572	462933	0.23	Non-cancer illness code, self-reported: type 2 diabetes || id:ukb-b-13806	Non-cancer illness code, self-reported: type 2 diabetes	Non-cancer illness code, self-reported: type 2 diabetes || ||	TRUE	igd	3.3e-05	64949	20	0.00123261	59224926	ukb-b-11679	|| id:ukb-b-11679	TRUE	reported	igd	2	TRUE	17.2116
342	rs893587	G	A	G	A	0.0046521	6.69e-05	0.67859	0.679406	FALSE	FALSE	FALSE	ukb-b-13806	10	92860843	0.000178822	462933	0.709999	Non-cancer illness code, self-reported: type 2 diabetes || id:ukb-b-13806	Non-cancer illness code, self-reported: type 2 diabetes	Non-cancer illness code, self-reported: type 2 diabetes || ||	TRUE	igd	1.7e-05	64949	10	0.00108053	92860843	ukb-b-11679	|| id:ukb-b-11679	TRUE	reported	igd	2	TRUE	18.5364
343	rs9303272	G	A	G	A	-0.00421201	-9.9e-05	0.449881	0.448861	FALSE	FALSE	FALSE	ukb-b-13806	17	2152306	0.00016749	462933	0.55	Non-cancer illness code, self-reported: type 2 diabetes || id:ukb-b-13806	Non-cancer illness code, self-reported: type 2 diabetes	Non-cancer illness code, self-reported: type 2 diabetes || ||	TRUE	igd	3.2e-05	64949	17	0.00101347	2152306	ukb-b-11679	|| id:ukb-b-11679	TRUE	reported	igd	2	TRUE	17.2726
344	rs932302	T	G	T	G	-0.00561003	-0.000143034	0.301705	0.299717	FALSE	FALSE	FALSE	ukb-b-13806	22	29434955	0.000192446	462933	0.46	Non-cancer illness code, self-reported: type 2 diabetes || id:ukb-b-13806	Non-cancer illness code, self-reported: type 2 diabetes	Non-cancer illness code, self-reported: type 2 diabetes || ||	TRUE	igd	1.4e-06	64949	22	0.00116358	29434955	ukb-b-11679	|| id:ukb-b-11679	TRUE	reported	igd	2	TRUE	23.2454
345	rs9796292	A	G	A	G	-0.00448539	9.13e-05	0.395558	0.398037	FALSE	FALSE	FALSE	ukb-b-13806	13	114740938	0.000170007	462933	0.59	Non-cancer illness code, self-reported: type 2 diabetes || id:ukb-b-13806	Non-cancer illness code, self-reported: type 2 diabetes	Non-cancer illness code, self-reported: type 2 diabetes || ||	TRUE	igd	1.3e-05	64949	13	0.0010287	114740938	ukb-b-11679	|| id:ukb-b-11679	TRUE	reported	igd	2	TRUE	19.0118
346	rs10875135	G	A	G	A	-0.00417142	0.000160719	0.426938	0.428885	FALSE	FALSE	FALSE	ukb-b-1668	1	98712478	0.000335987	463010	0.630001	Diagnoses - main ICD10: I25.1 Atherosclerotic heart disease || id:ukb-b-1668	Diagnoses - main ICD10: I25.1 Atherosclerotic heart disease	Diagnoses - main ICD10: I25.1 Atherosclerotic heart disease || ||	TRUE	igd	4.4e-05	64949	1	0.00102111	98712478	ukb-b-11679	|| id:ukb-b-11679	TRUE	reported	igd	2	TRUE	16.6887
347	rs10978745	C	T	C	T	0.00524643	-0.000204586	0.206786	0.207468	FALSE	FALSE	FALSE	ukb-b-1668	9	109955968	0.000422882	463010	0.630001	Diagnoses - main ICD10: I25.1 Atherosclerotic heart disease || id:ukb-b-1668	Diagnoses - main ICD10: I25.1 Atherosclerotic heart disease	Diagnoses - main ICD10: I25.1 Atherosclerotic heart disease || ||	TRUE	igd	4.5e-05	64949	9	0.00128637	109955968	ukb-b-11679	|| id:ukb-b-11679	TRUE	reported	igd	2	TRUE	16.634
348	rs11115556	G	A	G	A	0.00420804	-0.000369076	0.401998	0.400192	FALSE	FALSE	FALSE	ukb-b-1668	12	83429797	0.000339447	463010	0.28	Diagnoses - main ICD10: I25.1 Atherosclerotic heart disease || id:ukb-b-1668	Diagnoses - main ICD10: I25.1 Atherosclerotic heart disease	Diagnoses - main ICD10: I25.1 Atherosclerotic heart disease || ||	TRUE	igd	4.6e-05	64949	12	0.00103259	83429797	ukb-b-11679	|| id:ukb-b-11679	TRUE	reported	igd	2	TRUE	16.6075
349	rs11562314	T	C	T	C	-0.0049572	0.000281074	0.758171	0.756015	FALSE	FALSE	FALSE	ukb-b-1668	9	109553406	0.000395196	463010	0.48	Diagnoses - main ICD10: I25.1 Atherosclerotic heart disease || id:ukb-b-1668	Diagnoses - main ICD10: I25.1 Atherosclerotic heart disease	Diagnoses - main ICD10: I25.1 Atherosclerotic heart disease || ||	TRUE	igd	4e-05	64949	9	0.00120727	109553406	ukb-b-11679	|| id:ukb-b-11679	TRUE	reported	igd	2	TRUE	16.8603
350	rs11631964	G	A	G	A	0.00472844	-0.000394621	0.704528	0.703195	FALSE	FALSE	FALSE	ukb-b-1668	15	98825298	0.00037281	463010	0.29	Diagnoses - main ICD10: I25.1 Atherosclerotic heart disease || id:ukb-b-1668	Diagnoses - main ICD10: I25.1 Atherosclerotic heart disease	Diagnoses - main ICD10: I25.1 Atherosclerotic heart disease || ||	TRUE	igd	3.1e-05	64949	15	0.00113463	98825298	ukb-b-11679	|| id:ukb-b-11679	TRUE	reported	igd	2	TRUE	17.3671
351	rs12036939	G	T	G	T	0.00528194	-0.000323273	0.188702	0.189507	FALSE	FALSE	FALSE	ukb-b-1668	1	38875630	0.000421233	463010	0.44	Diagnoses - main ICD10: I25.1 Atherosclerotic heart disease || id:ukb-b-1668	Diagnoses - main ICD10: I25.1 Atherosclerotic heart disease	Diagnoses - main ICD10: I25.1 Atherosclerotic heart disease || ||	TRUE	igd	3.8e-05	64949	1	0.00128235	38875630	ukb-b-11679	|| id:ukb-b-11679	TRUE	reported	igd	2	TRUE	16.9658
352	rs12121178	T	A	T	A	-0.0050447	0.000644251	0.25634	0.25892	FALSE	TRUE	FALSE	ukb-b-1668	1	114749353	0.000381455	463010	0.0909997	Diagnoses - main ICD10: I25.1 Atherosclerotic heart disease || id:ukb-b-1668	Diagnoses - main ICD10: I25.1 Atherosclerotic heart disease	Diagnoses - main ICD10: I25.1 Atherosclerotic heart disease || ||	TRUE	igd	1.4e-05	64949	1	0.00116132	114749353	ukb-b-11679	|| id:ukb-b-11679	TRUE	reported	igd	2	TRUE	18.8698
353	rs1219939	T	C	T	C	0.00593668	0.00030646	0.170804	0.171315	FALSE	FALSE	FALSE	ukb-b-1668	9	25917858	0.000439906	463010	0.49	Diagnoses - main ICD10: I25.1 Atherosclerotic heart disease || id:ukb-b-1668	Diagnoses - main ICD10: I25.1 Atherosclerotic heart disease	Diagnoses - main ICD10: I25.1 Atherosclerotic heart disease || ||	TRUE	igd	8.9e-06	64949	9	0.00133637	25917858	ukb-b-11679	|| id:ukb-b-11679	TRUE	reported	igd	2	TRUE	19.7349
354	rs1220819	A	G	A	G	-0.00479099	-0.000363328	0.761296	0.761344	FALSE	FALSE	FALSE	ukb-b-1668	9	132197646	0.000387877	463010	0.35	Diagnoses - main ICD10: I25.1 Atherosclerotic heart disease || id:ukb-b-1668	Diagnoses - main ICD10: I25.1 Atherosclerotic heart disease	Diagnoses - main ICD10: I25.1 Atherosclerotic heart disease || ||	TRUE	igd	4.6e-05	64949	9	0.00117512	132197646	ukb-b-11679	|| id:ukb-b-11679	TRUE	reported	igd	2	TRUE	16.6221
355	rs1701003	G	C	G	C	0.00452371	0.000788108	0.382634	0.382713	FALSE	TRUE	FALSE	ukb-b-1668	21	27259399	0.000343572	463010	0.0219999	Diagnoses - main ICD10: I25.1 Atherosclerotic heart disease || id:ukb-b-1668	Diagnoses - main ICD10: I25.1 Atherosclerotic heart disease	Diagnoses - main ICD10: I25.1 Atherosclerotic heart disease || ||	TRUE	igd	1.4e-05	64949	21	0.00104161	27259399	ukb-b-11679	|| id:ukb-b-11679	TRUE	reported	igd	2	TRUE	18.8616
356	rs17033934	C	T	C	T	0.00481289	0.000231045	0.319946	0.319697	FALSE	FALSE	FALSE	ukb-b-1668	1	116093778	0.000358617	463010	0.52	Diagnoses - main ICD10: I25.1 Atherosclerotic heart disease || id:ukb-b-1668	Diagnoses - main ICD10: I25.1 Atherosclerotic heart disease	Diagnoses - main ICD10: I25.1 Atherosclerotic heart disease || ||	TRUE	igd	1e-05	64949	1	0.00109116	116093778	ukb-b-11679	|| id:ukb-b-11679	TRUE	reported	igd	2	TRUE	19.4552
357	rs2252425	T	C	T	C	0.00417772	0.000371917	0.40192	0.400454	FALSE	FALSE	FALSE	ukb-b-1668	20	1510769	0.000338582	463010	0.27	Diagnoses - main ICD10: I25.1 Atherosclerotic heart disease || id:ukb-b-1668	Diagnoses - main ICD10: I25.1 Atherosclerotic heart disease	Diagnoses - main ICD10: I25.1 Atherosclerotic heart disease || ||	TRUE	igd	4.7e-05	64949	20	0.00102651	1510769	ukb-b-11679	|| id:ukb-b-11679	TRUE	reported	igd	2	TRUE	16.5635
358	rs2400169	C	T	C	T	0.00448271	0.000140583	0.598946	0.599953	FALSE	FALSE	FALSE	ukb-b-1668	5	144526632	0.000337873	463010	0.68	Diagnoses - main ICD10: I25.1 Atherosclerotic heart disease || id:ukb-b-1668	Diagnoses - main ICD10: I25.1 Atherosclerotic heart disease	Diagnoses - main ICD10: I25.1 Atherosclerotic heart disease || ||	TRUE	igd	1.3e-05	64949	5	0.00102649	144526632	ukb-b-11679	|| id:ukb-b-11679	TRUE	reported	igd	2	TRUE	19.0709
359	rs2526526	G	A	G	A	0.00485827	0.000112385	0.764716	0.764295	FALSE	FALSE	FALSE	ukb-b-1668	17	48405889	0.000393325	463010	0.780001	Diagnoses - main ICD10: I25.1 Atherosclerotic heart disease || id:ukb-b-1668	Diagnoses - main ICD10: I25.1 Atherosclerotic heart disease	Diagnoses - main ICD10: I25.1 Atherosclerotic heart disease || ||	TRUE	igd	4.9e-05	64949	17	0.00119621	48405889	ukb-b-11679	|| id:ukb-b-11679	TRUE	reported	igd	2	TRUE	16.4949
360	rs2833149	C	T	C	T	-0.00479526	0.000242317	0.296608	0.296461	FALSE	FALSE	FALSE	ukb-b-1668	21	32265211	0.0003629	463010	0.5	Diagnoses - main ICD10: I25.1 Atherosclerotic heart disease || id:ukb-b-1668	Diagnoses - main ICD10: I25.1 Atherosclerotic heart disease	Diagnoses - main ICD10: I25.1 Atherosclerotic heart disease || ||	TRUE	igd	1.3e-05	64949	21	0.00110171	32265211	ukb-b-11679	|| id:ukb-b-11679	TRUE	reported	igd	2	TRUE	18.9448
361	rs2955524	T	C	T	C	-0.00499023	0.000297317	0.220786	0.222494	FALSE	FALSE	FALSE	ukb-b-1668	12	23972526	0.000398466	463010	0.46	Diagnoses - main ICD10: I25.1 Atherosclerotic heart disease || id:ukb-b-1668	Diagnoses - main ICD10: I25.1 Atherosclerotic heart disease	Diagnoses - main ICD10: I25.1 Atherosclerotic heart disease || ||	TRUE	igd	3.9e-05	64949	12	0.00121372	23972526	ukb-b-11679	|| id:ukb-b-11679	TRUE	reported	igd	2	TRUE	16.9046
362	rs34478580	A	G	A	G	0.00419375	-0.000257452	0.460013	0.462922	FALSE	FALSE	FALSE	ukb-b-1668	2	238538276	0.000334639	463010	0.44	Diagnoses - main ICD10: I25.1 Atherosclerotic heart disease || id:ukb-b-1668	Diagnoses - main ICD10: I25.1 Atherosclerotic heart disease	Diagnoses - main ICD10: I25.1 Atherosclerotic heart disease || ||	TRUE	igd	3.5e-05	64949	2	0.00101312	238538276	ukb-b-11679	|| id:ukb-b-11679	TRUE	reported	igd	2	TRUE	17.135
363	rs4118073	A	G	A	G	0.00473405	-0.000130491	0.310775	0.311446	FALSE	FALSE	FALSE	ukb-b-1668	11	80348137	0.00036606	463010	0.719999	Diagnoses - main ICD10: I25.1 Atherosclerotic heart disease || id:ukb-b-1668	Diagnoses - main ICD10: I25.1 Atherosclerotic heart disease	Diagnoses - main ICD10: I25.1 Atherosclerotic heart disease || ||	TRUE	igd	2.2e-05	64949	11	0.0011152	80348137	ukb-b-11679	|| id:ukb-b-11679	TRUE	reported	igd	2	TRUE	18.0202
364	rs61364479	T	C	T	C	-0.00497555	-0.000341724	0.216581	0.216395	FALSE	FALSE	FALSE	ukb-b-1668	3	72309926	0.000401649	463010	0.39	Diagnoses - main ICD10: I25.1 Atherosclerotic heart disease || id:ukb-b-1668	Diagnoses - main ICD10: I25.1 Atherosclerotic heart disease	Diagnoses - main ICD10: I25.1 Atherosclerotic heart disease || ||	TRUE	igd	4.2e-05	64949	3	0.00121466	72309926	ukb-b-11679	|| id:ukb-b-11679	TRUE	reported	igd	2	TRUE	16.7793
365	rs62035995	A	G	A	G	-0.00423896	-0.000241987	0.545649	0.546717	FALSE	FALSE	FALSE	ukb-b-1668	16	56576445	0.000334124	463010	0.47	Diagnoses - main ICD10: I25.1 Atherosclerotic heart disease || id:ukb-b-1668	Diagnoses - main ICD10: I25.1 Atherosclerotic heart disease	Diagnoses - main ICD10: I25.1 Atherosclerotic heart disease || ||	TRUE	igd	2.9e-05	64949	16	0.0010132	56576445	ukb-b-11679	|| id:ukb-b-11679	TRUE	reported	igd	2	TRUE	17.5036
366	rs62383426	T	C	T	C	0.00542443	-3.36e-05	0.202352	0.202371	FALSE	FALSE	FALSE	ukb-b-1668	5	167563457	0.000414002	463010	0.94	Diagnoses - main ICD10: I25.1 Atherosclerotic heart disease || id:ukb-b-1668	Diagnoses - main ICD10: I25.1 Atherosclerotic heart disease	Diagnoses - main ICD10: I25.1 Atherosclerotic heart disease || ||	TRUE	igd	1.6e-05	64949	5	0.00125698	167563457	ukb-b-11679	|| id:ukb-b-11679	TRUE	reported	igd	2	TRUE	18.6231
367	rs6477097	C	A	C	A	0.00451063	-0.000627858	0.354375	0.355194	FALSE	FALSE	FALSE	ukb-b-1668	9	6610892	0.000349612	463010	0.0729995	Diagnoses - main ICD10: I25.1 Atherosclerotic heart disease || id:ukb-b-1668	Diagnoses - main ICD10: I25.1 Atherosclerotic heart disease	Diagnoses - main ICD10: I25.1 Atherosclerotic heart disease || ||	TRUE	igd	2.1e-05	64949	9	0.0010611	6610892	ukb-b-11679	|| id:ukb-b-11679	TRUE	reported	igd	2	TRUE	18.0702
368	rs664596	A	C	A	C	0.00474021	6.93e-05	0.264373	0.264076	FALSE	FALSE	FALSE	ukb-b-1668	11	85751854	0.000375337	463010	0.85	Diagnoses - main ICD10: I25.1 Atherosclerotic heart disease || id:ukb-b-1668	Diagnoses - main ICD10: I25.1 Atherosclerotic heart disease	Diagnoses - main ICD10: I25.1 Atherosclerotic heart disease || ||	TRUE	igd	3.2e-05	64949	11	0.00114072	85751854	ukb-b-11679	|| id:ukb-b-11679	TRUE	reported	igd	2	TRUE	17.2678
369	rs67761120	C	T	C	T	0.00461257	-0.000110068	0.273678	0.273114	FALSE	FALSE	FALSE	ukb-b-1668	10	112471154	0.000373664	463010	0.77	Diagnoses - main ICD10: I25.1 Atherosclerotic heart disease || id:ukb-b-1668	Diagnoses - main ICD10: I25.1 Atherosclerotic heart disease	Diagnoses - main ICD10: I25.1 Atherosclerotic heart disease || ||	TRUE	igd	4.7e-05	64949	10	0.00113364	112471154	ukb-b-11679	|| id:ukb-b-11679	TRUE	reported	igd	2	TRUE	16.5552
370	rs6980833	T	C	T	C	0.00425566	-0.000399701	0.385279	0.38532	FALSE	FALSE	FALSE	ukb-b-1668	8	53462229	0.000339344	463010	0.24	Diagnoses - main ICD10: I25.1 Atherosclerotic heart disease || id:ukb-b-1668	Diagnoses - main ICD10: I25.1 Atherosclerotic heart disease	Diagnoses - main ICD10: I25.1 Atherosclerotic heart disease || ||	TRUE	igd	3.4e-05	64949	8	0.00102736	53462229	ukb-b-11679	|| id:ukb-b-11679	TRUE	reported	igd	2	TRUE	17.1589
371	rs700613	C	A	C	A	0.00448601	-0.000231332	0.305836	0.304653	FALSE	FALSE	FALSE	ukb-b-1668	5	137202201	0.000361429	463010	0.52	Diagnoses - main ICD10: I25.1 Atherosclerotic heart disease || id:ukb-b-1668	Diagnoses - main ICD10: I25.1 Atherosclerotic heart disease	Diagnoses - main ICD10: I25.1 Atherosclerotic heart disease || ||	TRUE	igd	4.1e-05	64949	5	0.0010933	137202201	ukb-b-11679	|| id:ukb-b-11679	TRUE	reported	igd	2	TRUE	16.8361
372	rs7168044	C	T	C	T	-0.00427661	-0.000243457	0.592967	0.592593	FALSE	FALSE	FALSE	ukb-b-1668	15	70551193	0.000337564	463010	0.47	Diagnoses - main ICD10: I25.1 Atherosclerotic heart disease || id:ukb-b-1668	Diagnoses - main ICD10: I25.1 Atherosclerotic heart disease	Diagnoses - main ICD10: I25.1 Atherosclerotic heart disease || ||	TRUE	igd	3e-05	64949	15	0.00102432	70551193	ukb-b-11679	|| id:ukb-b-11679	TRUE	reported	igd	2	TRUE	17.4312
373	rs757257	A	G	A	G	-0.00419204	-0.000868734	0.47622	0.474487	FALSE	FALSE	FALSE	ukb-b-1668	6	30142458	0.000331207	463010	0.00870001	Diagnoses - main ICD10: I25.1 Atherosclerotic heart disease || id:ukb-b-1668	Diagnoses - main ICD10: I25.1 Atherosclerotic heart disease	Diagnoses - main ICD10: I25.1 Atherosclerotic heart disease || ||	TRUE	igd	2.8e-05	64949	6	0.000999966	30142458	ukb-b-11679	|| id:ukb-b-11679	TRUE	reported	igd	2	TRUE	17.5744
374	rs7705570	G	A	G	A	-0.00512799	0.000603763	0.218745	0.216216	FALSE	FALSE	FALSE	ukb-b-1668	5	79035731	0.000401273	463010	0.13	Diagnoses - main ICD10: I25.1 Atherosclerotic heart disease || id:ukb-b-1668	Diagnoses - main ICD10: I25.1 Atherosclerotic heart disease	Diagnoses - main ICD10: I25.1 Atherosclerotic heart disease || ||	TRUE	igd	2.5e-05	64949	5	0.0012166	79035731	ukb-b-11679	|| id:ukb-b-11679	TRUE	reported	igd	2	TRUE	17.7664
375	rs7936649	G	T	G	T	-0.00513277	-0.000647028	0.713186	0.711562	FALSE	FALSE	FALSE	ukb-b-1668	11	101152961	0.000375601	463010	0.0850002	Diagnoses - main ICD10: I25.1 Atherosclerotic heart disease || id:ukb-b-1668	Diagnoses - main ICD10: I25.1 Atherosclerotic heart disease	Diagnoses - main ICD10: I25.1 Atherosclerotic heart disease || ||	TRUE	igd	6.9e-06	64949	11	0.00114111	101152961	ukb-b-11679	|| id:ukb-b-11679	TRUE	reported	igd	2	TRUE	20.2325
376	rs79918449	T	G	T	G	-0.00500682	9.88e-05	0.218426	0.220436	FALSE	FALSE	FALSE	ukb-b-1668	3	161567918	0.000399227	463010	0.8	Diagnoses - main ICD10: I25.1 Atherosclerotic heart disease || id:ukb-b-1668	Diagnoses - main ICD10: I25.1 Atherosclerotic heart disease	Diagnoses - main ICD10: I25.1 Atherosclerotic heart disease || ||	TRUE	igd	3.9e-05	64949	3	0.00121782	161567918	ukb-b-11679	|| id:ukb-b-11679	TRUE	reported	igd	2	TRUE	16.9028
377	rs8072720	A	T	A	T	0.00513422	-0.000219435	0.716636	0.713172	FALSE	TRUE	FALSE	ukb-b-1668	17	52955672	0.000385086	463010	0.57	Diagnoses - main ICD10: I25.1 Atherosclerotic heart disease || id:ukb-b-1668	Diagnoses - main ICD10: I25.1 Atherosclerotic heart disease	Diagnoses - main ICD10: I25.1 Atherosclerotic heart disease || ||	TRUE	igd	1.2e-05	64949	17	0.00117474	52955672	ukb-b-11679	|| id:ukb-b-11679	TRUE	reported	igd	2	TRUE	19.1014
378	rs846222	T	C	T	C	0.00511371	-0.000172526	0.212209	0.21465	FALSE	FALSE	FALSE	ukb-b-1668	20	59224926	0.000405249	463010	0.67	Diagnoses - main ICD10: I25.1 Atherosclerotic heart disease || id:ukb-b-1668	Diagnoses - main ICD10: I25.1 Atherosclerotic heart disease	Diagnoses - main ICD10: I25.1 Atherosclerotic heart disease || ||	TRUE	igd	3.3e-05	64949	20	0.00123261	59224926	ukb-b-11679	|| id:ukb-b-11679	TRUE	reported	igd	2	TRUE	17.2116
379	rs893587	G	A	G	A	0.0046521	-0.000171567	0.67859	0.679408	FALSE	FALSE	FALSE	ukb-b-1668	10	92860843	0.000355969	463010	0.630001	Diagnoses - main ICD10: I25.1 Atherosclerotic heart disease || id:ukb-b-1668	Diagnoses - main ICD10: I25.1 Atherosclerotic heart disease	Diagnoses - main ICD10: I25.1 Atherosclerotic heart disease || ||	TRUE	igd	1.7e-05	64949	10	0.00108053	92860843	ukb-b-11679	|| id:ukb-b-11679	TRUE	reported	igd	2	TRUE	18.5364
380	rs9303272	G	A	G	A	-0.00421201	0.000700398	0.449881	0.448855	FALSE	FALSE	FALSE	ukb-b-1668	17	2152306	0.000333421	463010	0.0359998	Diagnoses - main ICD10: I25.1 Atherosclerotic heart disease || id:ukb-b-1668	Diagnoses - main ICD10: I25.1 Atherosclerotic heart disease	Diagnoses - main ICD10: I25.1 Atherosclerotic heart disease || ||	TRUE	igd	3.2e-05	64949	17	0.00101347	2152306	ukb-b-11679	|| id:ukb-b-11679	TRUE	reported	igd	2	TRUE	17.2726
381	rs932302	T	G	T	G	-0.00561003	0.000856288	0.301705	0.29972	FALSE	FALSE	FALSE	ukb-b-1668	22	29434955	0.000383112	463010	0.025	Diagnoses - main ICD10: I25.1 Atherosclerotic heart disease || id:ukb-b-1668	Diagnoses - main ICD10: I25.1 Atherosclerotic heart disease	Diagnoses - main ICD10: I25.1 Atherosclerotic heart disease || ||	TRUE	igd	1.4e-06	64949	22	0.00116358	29434955	ukb-b-11679	|| id:ukb-b-11679	TRUE	reported	igd	2	TRUE	23.2454
382	rs9796292	A	G	A	G	-0.00448539	0.000620586	0.395558	0.398029	FALSE	FALSE	FALSE	ukb-b-1668	13	114740938	0.000338438	463010	0.0669993	Diagnoses - main ICD10: I25.1 Atherosclerotic heart disease || id:ukb-b-1668	Diagnoses - main ICD10: I25.1 Atherosclerotic heart disease	Diagnoses - main ICD10: I25.1 Atherosclerotic heart disease || ||	TRUE	igd	1.3e-05	64949	13	0.0010287	114740938	ukb-b-11679	|| id:ukb-b-11679	TRUE	reported	igd	2	TRUE	19.0118
383	rs10875135	G	A	G	A	-0.00417142	6.73e-05	0.426938	0.428885	FALSE	FALSE	FALSE	ukb-b-17462	1	98712478	0.000181405	463010	0.709999	Diagnoses - secondary ICD10: E78.5 Hyperlipidaemia, unspecified || id:ukb-b-17462	Diagnoses - secondary ICD10: E78.5 Hyperlipidaemia, unspecified	Diagnoses - secondary ICD10: E78.5 Hyperlipidaemia, unspecified || ||	TRUE	igd	4.4e-05	64949	1	0.00102111	98712478	ukb-b-11679	|| id:ukb-b-11679	TRUE	reported	igd	2	TRUE	16.6887
384	rs10978745	C	T	C	T	0.00524643	-0.000204134	0.206786	0.207468	FALSE	FALSE	FALSE	ukb-b-17462	9	109955968	0.000228316	463010	0.37	Diagnoses - secondary ICD10: E78.5 Hyperlipidaemia, unspecified || id:ukb-b-17462	Diagnoses - secondary ICD10: E78.5 Hyperlipidaemia, unspecified	Diagnoses - secondary ICD10: E78.5 Hyperlipidaemia, unspecified || ||	TRUE	igd	4.5e-05	64949	9	0.00128637	109955968	ukb-b-11679	|| id:ukb-b-11679	TRUE	reported	igd	2	TRUE	16.634
385	rs11115556	G	A	G	A	0.00420804	-2.37e-05	0.401998	0.400192	FALSE	FALSE	FALSE	ukb-b-17462	12	83429797	0.000183253	463010	0.9	Diagnoses - secondary ICD10: E78.5 Hyperlipidaemia, unspecified || id:ukb-b-17462	Diagnoses - secondary ICD10: E78.5 Hyperlipidaemia, unspecified	Diagnoses - secondary ICD10: E78.5 Hyperlipidaemia, unspecified || ||	TRUE	igd	4.6e-05	64949	12	0.00103259	83429797	ukb-b-11679	|| id:ukb-b-11679	TRUE	reported	igd	2	TRUE	16.6075
386	rs11562314	T	C	T	C	-0.0049572	-0.000122741	0.758171	0.756015	FALSE	FALSE	FALSE	ukb-b-17462	9	109553406	0.000213368	463010	0.57	Diagnoses - secondary ICD10: E78.5 Hyperlipidaemia, unspecified || id:ukb-b-17462	Diagnoses - secondary ICD10: E78.5 Hyperlipidaemia, unspecified	Diagnoses - secondary ICD10: E78.5 Hyperlipidaemia, unspecified || ||	TRUE	igd	4e-05	64949	9	0.00120727	109553406	ukb-b-11679	|| id:ukb-b-11679	TRUE	reported	igd	2	TRUE	16.8603
387	rs11631964	G	A	G	A	0.00472844	7.26e-05	0.704528	0.703195	FALSE	FALSE	FALSE	ukb-b-17462	15	98825298	0.000201263	463010	0.719999	Diagnoses - secondary ICD10: E78.5 Hyperlipidaemia, unspecified || id:ukb-b-17462	Diagnoses - secondary ICD10: E78.5 Hyperlipidaemia, unspecified	Diagnoses - secondary ICD10: E78.5 Hyperlipidaemia, unspecified || ||	TRUE	igd	3.1e-05	64949	15	0.00113463	98825298	ukb-b-11679	|| id:ukb-b-11679	TRUE	reported	igd	2	TRUE	17.3671
388	rs12036939	G	T	G	T	0.00528194	0.000251134	0.188702	0.189507	FALSE	FALSE	FALSE	ukb-b-17462	1	38875630	0.00022743	463010	0.27	Diagnoses - secondary ICD10: E78.5 Hyperlipidaemia, unspecified || id:ukb-b-17462	Diagnoses - secondary ICD10: E78.5 Hyperlipidaemia, unspecified	Diagnoses - secondary ICD10: E78.5 Hyperlipidaemia, unspecified || ||	TRUE	igd	3.8e-05	64949	1	0.00128235	38875630	ukb-b-11679	|| id:ukb-b-11679	TRUE	reported	igd	2	TRUE	16.9658
389	rs12121178	T	A	T	A	-0.0050447	-0.000285377	0.25634	0.25892	FALSE	TRUE	FALSE	ukb-b-17462	1	114749353	0.000205954	463010	0.17	Diagnoses - secondary ICD10: E78.5 Hyperlipidaemia, unspecified || id:ukb-b-17462	Diagnoses - secondary ICD10: E78.5 Hyperlipidaemia, unspecified	Diagnoses - secondary ICD10: E78.5 Hyperlipidaemia, unspecified || ||	TRUE	igd	1.4e-05	64949	1	0.00116132	114749353	ukb-b-11679	|| id:ukb-b-11679	TRUE	reported	igd	2	TRUE	18.8698
390	rs1219939	T	C	T	C	0.00593668	0.000138187	0.170804	0.171315	FALSE	FALSE	FALSE	ukb-b-17462	9	25917858	0.000237507	463010	0.56	Diagnoses - secondary ICD10: E78.5 Hyperlipidaemia, unspecified || id:ukb-b-17462	Diagnoses - secondary ICD10: E78.5 Hyperlipidaemia, unspecified	Diagnoses - secondary ICD10: E78.5 Hyperlipidaemia, unspecified || ||	TRUE	igd	8.9e-06	64949	9	0.00133637	25917858	ukb-b-11679	|| id:ukb-b-11679	TRUE	reported	igd	2	TRUE	19.7349
391	rs1220819	A	G	A	G	-0.00479099	0.000200509	0.761296	0.761344	FALSE	FALSE	FALSE	ukb-b-17462	9	132197646	0.000209416	463010	0.34	Diagnoses - secondary ICD10: E78.5 Hyperlipidaemia, unspecified || id:ukb-b-17462	Diagnoses - secondary ICD10: E78.5 Hyperlipidaemia, unspecified	Diagnoses - secondary ICD10: E78.5 Hyperlipidaemia, unspecified || ||	TRUE	igd	4.6e-05	64949	9	0.00117512	132197646	ukb-b-11679	|| id:ukb-b-11679	TRUE	reported	igd	2	TRUE	16.6221
392	rs1701003	G	C	G	C	0.00452371	4.44e-05	0.382634	0.382713	FALSE	TRUE	FALSE	ukb-b-17462	21	27259399	0.000185469	463010	0.81	Diagnoses - secondary ICD10: E78.5 Hyperlipidaemia, unspecified || id:ukb-b-17462	Diagnoses - secondary ICD10: E78.5 Hyperlipidaemia, unspecified	Diagnoses - secondary ICD10: E78.5 Hyperlipidaemia, unspecified || ||	TRUE	igd	1.4e-05	64949	21	0.00104161	27259399	ukb-b-11679	|| id:ukb-b-11679	TRUE	reported	igd	2	TRUE	18.8616
393	rs17033934	C	T	C	T	0.00481289	1.55e-06	0.319946	0.319697	FALSE	FALSE	FALSE	ukb-b-17462	1	116093778	0.000193623	463010	0.99	Diagnoses - secondary ICD10: E78.5 Hyperlipidaemia, unspecified || id:ukb-b-17462	Diagnoses - secondary ICD10: E78.5 Hyperlipidaemia, unspecified	Diagnoses - secondary ICD10: E78.5 Hyperlipidaemia, unspecified || ||	TRUE	igd	1e-05	64949	1	0.00109116	116093778	ukb-b-11679	|| id:ukb-b-11679	TRUE	reported	igd	2	TRUE	19.4552
394	rs2252425	T	C	T	C	0.00417772	0.00016484	0.40192	0.400454	FALSE	FALSE	FALSE	ukb-b-17462	20	1510769	0.000182782	463010	0.37	Diagnoses - secondary ICD10: E78.5 Hyperlipidaemia, unspecified || id:ukb-b-17462	Diagnoses - secondary ICD10: E78.5 Hyperlipidaemia, unspecified	Diagnoses - secondary ICD10: E78.5 Hyperlipidaemia, unspecified || ||	TRUE	igd	4.7e-05	64949	20	0.00102651	1510769	ukb-b-11679	|| id:ukb-b-11679	TRUE	reported	igd	2	TRUE	16.5635
395	rs2400169	C	T	C	T	0.00448271	0.000415232	0.598946	0.599953	FALSE	FALSE	FALSE	ukb-b-17462	5	144526632	0.00018241	463010	0.0230001	Diagnoses - secondary ICD10: E78.5 Hyperlipidaemia, unspecified || id:ukb-b-17462	Diagnoses - secondary ICD10: E78.5 Hyperlipidaemia, unspecified	Diagnoses - secondary ICD10: E78.5 Hyperlipidaemia, unspecified || ||	TRUE	igd	1.3e-05	64949	5	0.00102649	144526632	ukb-b-11679	|| id:ukb-b-11679	TRUE	reported	igd	2	TRUE	19.0709
396	rs2526526	G	A	G	A	0.00485827	9.87e-05	0.764716	0.764295	FALSE	FALSE	FALSE	ukb-b-17462	17	48405889	0.000212337	463010	0.64	Diagnoses - secondary ICD10: E78.5 Hyperlipidaemia, unspecified || id:ukb-b-17462	Diagnoses - secondary ICD10: E78.5 Hyperlipidaemia, unspecified	Diagnoses - secondary ICD10: E78.5 Hyperlipidaemia, unspecified || ||	TRUE	igd	4.9e-05	64949	17	0.00119621	48405889	ukb-b-11679	|| id:ukb-b-11679	TRUE	reported	igd	2	TRUE	16.4949
397	rs2833149	C	T	C	T	-0.00479526	0.0001428	0.296608	0.296461	FALSE	FALSE	FALSE	ukb-b-17462	21	32265211	0.000195903	463010	0.47	Diagnoses - secondary ICD10: E78.5 Hyperlipidaemia, unspecified || id:ukb-b-17462	Diagnoses - secondary ICD10: E78.5 Hyperlipidaemia, unspecified	Diagnoses - secondary ICD10: E78.5 Hyperlipidaemia, unspecified || ||	TRUE	igd	1.3e-05	64949	21	0.00110171	32265211	ukb-b-11679	|| id:ukb-b-11679	TRUE	reported	igd	2	TRUE	18.9448
398	rs2955524	T	C	T	C	-0.00499023	9.63e-05	0.220786	0.222494	FALSE	FALSE	FALSE	ukb-b-17462	12	23972526	0.000215115	463010	0.649999	Diagnoses - secondary ICD10: E78.5 Hyperlipidaemia, unspecified || id:ukb-b-17462	Diagnoses - secondary ICD10: E78.5 Hyperlipidaemia, unspecified	Diagnoses - secondary ICD10: E78.5 Hyperlipidaemia, unspecified || ||	TRUE	igd	3.9e-05	64949	12	0.00121372	23972526	ukb-b-11679	|| id:ukb-b-11679	TRUE	reported	igd	2	TRUE	16.9046
399	rs34478580	A	G	A	G	0.00419375	-8.42e-05	0.460013	0.462922	FALSE	FALSE	FALSE	ukb-b-17462	2	238538276	0.000180675	463010	0.64	Diagnoses - secondary ICD10: E78.5 Hyperlipidaemia, unspecified || id:ukb-b-17462	Diagnoses - secondary ICD10: E78.5 Hyperlipidaemia, unspecified	Diagnoses - secondary ICD10: E78.5 Hyperlipidaemia, unspecified || ||	TRUE	igd	3.5e-05	64949	2	0.00101312	238538276	ukb-b-11679	|| id:ukb-b-11679	TRUE	reported	igd	2	TRUE	17.135
400	rs4118073	A	G	A	G	0.00473405	0.000251293	0.310775	0.311446	FALSE	FALSE	FALSE	ukb-b-17462	11	80348137	0.000197624	463010	0.2	Diagnoses - secondary ICD10: E78.5 Hyperlipidaemia, unspecified || id:ukb-b-17462	Diagnoses - secondary ICD10: E78.5 Hyperlipidaemia, unspecified	Diagnoses - secondary ICD10: E78.5 Hyperlipidaemia, unspecified || ||	TRUE	igd	2.2e-05	64949	11	0.0011152	80348137	ukb-b-11679	|| id:ukb-b-11679	TRUE	reported	igd	2	TRUE	18.0202
401	rs61364479	T	C	T	C	-0.00497555	6.2e-05	0.216581	0.216395	FALSE	FALSE	FALSE	ukb-b-17462	3	72309926	0.000216849	463010	0.77	Diagnoses - secondary ICD10: E78.5 Hyperlipidaemia, unspecified || id:ukb-b-17462	Diagnoses - secondary ICD10: E78.5 Hyperlipidaemia, unspecified	Diagnoses - secondary ICD10: E78.5 Hyperlipidaemia, unspecified || ||	TRUE	igd	4.2e-05	64949	3	0.00121466	72309926	ukb-b-11679	|| id:ukb-b-11679	TRUE	reported	igd	2	TRUE	16.7793
402	rs62035995	A	G	A	G	-0.00423896	0.000157275	0.545649	0.546717	FALSE	FALSE	FALSE	ukb-b-17462	16	56576445	0.000180375	463010	0.38	Diagnoses - secondary ICD10: E78.5 Hyperlipidaemia, unspecified || id:ukb-b-17462	Diagnoses - secondary ICD10: E78.5 Hyperlipidaemia, unspecified	Diagnoses - secondary ICD10: E78.5 Hyperlipidaemia, unspecified || ||	TRUE	igd	2.9e-05	64949	16	0.0010132	56576445	ukb-b-11679	|| id:ukb-b-11679	TRUE	reported	igd	2	TRUE	17.5036
403	rs62383426	T	C	T	C	0.00542443	-0.000500119	0.202352	0.202371	FALSE	FALSE	FALSE	ukb-b-17462	5	167563457	0.00022351	463010	0.025	Diagnoses - secondary ICD10: E78.5 Hyperlipidaemia, unspecified || id:ukb-b-17462	Diagnoses - secondary ICD10: E78.5 Hyperlipidaemia, unspecified	Diagnoses - secondary ICD10: E78.5 Hyperlipidaemia, unspecified || ||	TRUE	igd	1.6e-05	64949	5	0.00125698	167563457	ukb-b-11679	|| id:ukb-b-11679	TRUE	reported	igd	2	TRUE	18.6231
404	rs6477097	C	A	C	A	0.00451063	3.98e-05	0.354375	0.355194	FALSE	FALSE	FALSE	ukb-b-17462	9	6610892	0.000188757	463010	0.83	Diagnoses - secondary ICD10: E78.5 Hyperlipidaemia, unspecified || id:ukb-b-17462	Diagnoses - secondary ICD10: E78.5 Hyperlipidaemia, unspecified	Diagnoses - secondary ICD10: E78.5 Hyperlipidaemia, unspecified || ||	TRUE	igd	2.1e-05	64949	9	0.0010611	6610892	ukb-b-11679	|| id:ukb-b-11679	TRUE	reported	igd	2	TRUE	18.0702
405	rs664596	A	C	A	C	0.00474021	0.000214703	0.264373	0.264076	FALSE	FALSE	FALSE	ukb-b-17462	11	85751854	0.000202633	463010	0.29	Diagnoses - secondary ICD10: E78.5 Hyperlipidaemia, unspecified || id:ukb-b-17462	Diagnoses - secondary ICD10: E78.5 Hyperlipidaemia, unspecified	Diagnoses - secondary ICD10: E78.5 Hyperlipidaemia, unspecified || ||	TRUE	igd	3.2e-05	64949	11	0.00114072	85751854	ukb-b-11679	|| id:ukb-b-11679	TRUE	reported	igd	2	TRUE	17.2678
406	rs67761120	C	T	C	T	0.00461257	0.000222518	0.273678	0.273114	FALSE	FALSE	FALSE	ukb-b-17462	10	112471154	0.000201728	463010	0.27	Diagnoses - secondary ICD10: E78.5 Hyperlipidaemia, unspecified || id:ukb-b-17462	Diagnoses - secondary ICD10: E78.5 Hyperlipidaemia, unspecified	Diagnoses - secondary ICD10: E78.5 Hyperlipidaemia, unspecified || ||	TRUE	igd	4.7e-05	64949	10	0.00113364	112471154	ukb-b-11679	|| id:ukb-b-11679	TRUE	reported	igd	2	TRUE	16.5552
407	rs6980833	T	C	T	C	0.00425566	-0.000263417	0.385279	0.38532	FALSE	FALSE	FALSE	ukb-b-17462	8	53462229	0.000183196	463010	0.15	Diagnoses - secondary ICD10: E78.5 Hyperlipidaemia, unspecified || id:ukb-b-17462	Diagnoses - secondary ICD10: E78.5 Hyperlipidaemia, unspecified	Diagnoses - secondary ICD10: E78.5 Hyperlipidaemia, unspecified || ||	TRUE	igd	3.4e-05	64949	8	0.00102736	53462229	ukb-b-11679	|| id:ukb-b-11679	TRUE	reported	igd	2	TRUE	17.1589
408	rs700613	C	A	C	A	0.00448601	-0.000127623	0.305836	0.304653	FALSE	FALSE	FALSE	ukb-b-17462	5	137202201	0.000195127	463010	0.51	Diagnoses - secondary ICD10: E78.5 Hyperlipidaemia, unspecified || id:ukb-b-17462	Diagnoses - secondary ICD10: E78.5 Hyperlipidaemia, unspecified	Diagnoses - secondary ICD10: E78.5 Hyperlipidaemia, unspecified || ||	TRUE	igd	4.1e-05	64949	5	0.0010933	137202201	ukb-b-11679	|| id:ukb-b-11679	TRUE	reported	igd	2	TRUE	16.8361
409	rs7168044	C	T	C	T	-0.00427661	-0.000143099	0.592967	0.592593	FALSE	FALSE	FALSE	ukb-b-17462	15	70551193	0.000182235	463010	0.43	Diagnoses - secondary ICD10: E78.5 Hyperlipidaemia, unspecified || id:ukb-b-17462	Diagnoses - secondary ICD10: E78.5 Hyperlipidaemia, unspecified	Diagnoses - secondary ICD10: E78.5 Hyperlipidaemia, unspecified || ||	TRUE	igd	3e-05	64949	15	0.00102432	70551193	ukb-b-11679	|| id:ukb-b-11679	TRUE	reported	igd	2	TRUE	17.4312
410	rs757257	A	G	A	G	-0.00419204	-9.47e-05	0.47622	0.474487	FALSE	FALSE	FALSE	ukb-b-17462	6	30142458	0.00017883	463010	0.6	Diagnoses - secondary ICD10: E78.5 Hyperlipidaemia, unspecified || id:ukb-b-17462	Diagnoses - secondary ICD10: E78.5 Hyperlipidaemia, unspecified	Diagnoses - secondary ICD10: E78.5 Hyperlipidaemia, unspecified || ||	TRUE	igd	2.8e-05	64949	6	0.000999966	30142458	ukb-b-11679	|| id:ukb-b-11679	TRUE	reported	igd	2	TRUE	17.5744
411	rs7705570	G	A	G	A	-0.00512799	-0.000271949	0.218745	0.216216	FALSE	FALSE	FALSE	ukb-b-17462	5	79035731	0.000216638	463010	0.21	Diagnoses - secondary ICD10: E78.5 Hyperlipidaemia, unspecified || id:ukb-b-17462	Diagnoses - secondary ICD10: E78.5 Hyperlipidaemia, unspecified	Diagnoses - secondary ICD10: E78.5 Hyperlipidaemia, unspecified || ||	TRUE	igd	2.5e-05	64949	5	0.0012166	79035731	ukb-b-11679	|| id:ukb-b-11679	TRUE	reported	igd	2	TRUE	17.7664
412	rs7936649	G	T	G	T	-0.00513277	-0.000418339	0.713186	0.711562	FALSE	FALSE	FALSE	ukb-b-17462	11	101152961	0.000202775	463010	0.0389996	Diagnoses - secondary ICD10: E78.5 Hyperlipidaemia, unspecified || id:ukb-b-17462	Diagnoses - secondary ICD10: E78.5 Hyperlipidaemia, unspecified	Diagnoses - secondary ICD10: E78.5 Hyperlipidaemia, unspecified || ||	TRUE	igd	6.9e-06	64949	11	0.00114111	101152961	ukb-b-11679	|| id:ukb-b-11679	TRUE	reported	igd	2	TRUE	20.2325
413	rs79918449	T	G	T	G	-0.00500682	0.000210588	0.218426	0.220436	FALSE	FALSE	FALSE	ukb-b-17462	3	161567918	0.000215541	463010	0.33	Diagnoses - secondary ICD10: E78.5 Hyperlipidaemia, unspecified || id:ukb-b-17462	Diagnoses - secondary ICD10: E78.5 Hyperlipidaemia, unspecified	Diagnoses - secondary ICD10: E78.5 Hyperlipidaemia, unspecified || ||	TRUE	igd	3.9e-05	64949	3	0.00121782	161567918	ukb-b-11679	|| id:ukb-b-11679	TRUE	reported	igd	2	TRUE	16.9028
414	rs8072720	A	T	A	T	0.00513422	-2.63e-05	0.716636	0.713172	FALSE	TRUE	FALSE	ukb-b-17462	17	52955672	0.000207889	463010	0.9	Diagnoses - secondary ICD10: E78.5 Hyperlipidaemia, unspecified || id:ukb-b-17462	Diagnoses - secondary ICD10: E78.5 Hyperlipidaemia, unspecified	Diagnoses - secondary ICD10: E78.5 Hyperlipidaemia, unspecified || ||	TRUE	igd	1.2e-05	64949	17	0.00117474	52955672	ukb-b-11679	|| id:ukb-b-11679	TRUE	reported	igd	2	TRUE	19.1014
415	rs846222	T	C	T	C	0.00511371	-0.000127736	0.212209	0.21465	FALSE	FALSE	FALSE	ukb-b-17462	20	59224926	0.000218772	463010	0.56	Diagnoses - secondary ICD10: E78.5 Hyperlipidaemia, unspecified || id:ukb-b-17462	Diagnoses - secondary ICD10: E78.5 Hyperlipidaemia, unspecified	Diagnoses - secondary ICD10: E78.5 Hyperlipidaemia, unspecified || ||	TRUE	igd	3.3e-05	64949	20	0.00123261	59224926	ukb-b-11679	|| id:ukb-b-11679	TRUE	reported	igd	2	TRUE	17.2116
416	rs893587	G	A	G	A	0.0046521	-0.000170715	0.67859	0.679408	FALSE	FALSE	FALSE	ukb-b-17462	10	92860843	0.000192175	463010	0.37	Diagnoses - secondary ICD10: E78.5 Hyperlipidaemia, unspecified || id:ukb-b-17462	Diagnoses - secondary ICD10: E78.5 Hyperlipidaemia, unspecified	Diagnoses - secondary ICD10: E78.5 Hyperlipidaemia, unspecified || ||	TRUE	igd	1.7e-05	64949	10	0.00108053	92860843	ukb-b-11679	|| id:ukb-b-11679	TRUE	reported	igd	2	TRUE	18.5364
417	rs9303272	G	A	G	A	-0.00421201	8.61e-05	0.449881	0.448855	FALSE	FALSE	FALSE	ukb-b-17462	17	2152306	0.000179998	463010	0.630001	Diagnoses - secondary ICD10: E78.5 Hyperlipidaemia, unspecified || id:ukb-b-17462	Diagnoses - secondary ICD10: E78.5 Hyperlipidaemia, unspecified	Diagnoses - secondary ICD10: E78.5 Hyperlipidaemia, unspecified || ||	TRUE	igd	3.2e-05	64949	17	0.00101347	2152306	ukb-b-11679	|| id:ukb-b-11679	TRUE	reported	igd	2	TRUE	17.2726
418	rs932302	T	G	T	G	-0.00561003	0.000186334	0.301705	0.29972	FALSE	FALSE	FALSE	ukb-b-17462	22	29434955	0.000206813	463010	0.37	Diagnoses - secondary ICD10: E78.5 Hyperlipidaemia, unspecified || id:ukb-b-17462	Diagnoses - secondary ICD10: E78.5 Hyperlipidaemia, unspecified	Diagnoses - secondary ICD10: E78.5 Hyperlipidaemia, unspecified || ||	TRUE	igd	1.4e-06	64949	22	0.00116358	29434955	ukb-b-11679	|| id:ukb-b-11679	TRUE	reported	igd	2	TRUE	23.2454
419	rs9796292	A	G	A	G	-0.00448539	0.000277686	0.395558	0.398029	FALSE	FALSE	FALSE	ukb-b-17462	13	114740938	0.000182702	463010	0.13	Diagnoses - secondary ICD10: E78.5 Hyperlipidaemia, unspecified || id:ukb-b-17462	Diagnoses - secondary ICD10: E78.5 Hyperlipidaemia, unspecified	Diagnoses - secondary ICD10: E78.5 Hyperlipidaemia, unspecified || ||	TRUE	igd	1.3e-05	64949	13	0.0010287	114740938	ukb-b-11679	|| id:ukb-b-11679	TRUE	reported	igd	2	TRUE	19.0118
420	rs10875135	G	A	G	A	-0.00417142	8.32e-05	0.426938	0.430149	FALSE	FALSE	FALSE	ukb-d-I9_HYPTENS	1	98712478	0.000139745	361194	0.551717	Hypertension || id:ukb-d-I9_HYPTENS	Hypertension	Hypertension || ||	TRUE	igd	4.4e-05	64949	1	0.00102111	98712478	ukb-b-11679	|| id:ukb-b-11679	TRUE	reported	igd	2	TRUE	16.6887
421	rs10978745	C	T	C	T	0.00524643	-0.000285794	0.206786	0.206323	FALSE	FALSE	FALSE	ukb-d-I9_HYPTENS	9	109955968	0.000176085	361194	0.104581	Hypertension || id:ukb-d-I9_HYPTENS	Hypertension	Hypertension || ||	TRUE	igd	4.5e-05	64949	9	0.00128637	109955968	ukb-b-11679	|| id:ukb-b-11679	TRUE	reported	igd	2	TRUE	16.634
422	rs11115556	G	A	G	A	0.00420804	-4.81e-05	0.401998	0.399777	FALSE	FALSE	FALSE	ukb-d-I9_HYPTENS	12	83429797	0.000141358	361194	0.733642	Hypertension || id:ukb-d-I9_HYPTENS	Hypertension	Hypertension || ||	TRUE	igd	4.6e-05	64949	12	0.00103259	83429797	ukb-b-11679	|| id:ukb-b-11679	TRUE	reported	igd	2	TRUE	16.6075
423	rs11562314	T	C	T	C	-0.0049572	0.000132117	0.758171	0.755541	FALSE	FALSE	FALSE	ukb-d-I9_HYPTENS	9	109553406	0.000164254	361194	0.421196	Hypertension || id:ukb-d-I9_HYPTENS	Hypertension	Hypertension || ||	TRUE	igd	4e-05	64949	9	0.00120727	109553406	ukb-b-11679	|| id:ukb-b-11679	TRUE	reported	igd	2	TRUE	16.8603
424	rs11631964	G	A	G	A	0.00472844	0.000234115	0.704528	0.70243	FALSE	FALSE	FALSE	ukb-d-I9_HYPTENS	15	98825298	0.00015488	361194	0.130638	Hypertension || id:ukb-d-I9_HYPTENS	Hypertension	Hypertension || ||	TRUE	igd	3.1e-05	64949	15	0.00113463	98825298	ukb-b-11679	|| id:ukb-b-11679	TRUE	reported	igd	2	TRUE	17.3671
425	rs12036939	G	T	G	T	0.00528194	5.41e-05	0.188702	0.187672	FALSE	FALSE	FALSE	ukb-d-I9_HYPTENS	1	38875630	0.000175959	361194	0.758499	Hypertension || id:ukb-d-I9_HYPTENS	Hypertension	Hypertension || ||	TRUE	igd	3.8e-05	64949	1	0.00128235	38875630	ukb-b-11679	|| id:ukb-b-11679	TRUE	reported	igd	2	TRUE	16.9658
426	rs12121178	T	A	T	A	-0.0050447	-5.64e-06	0.25634	0.259373	FALSE	TRUE	FALSE	ukb-d-I9_HYPTENS	1	114749353	0.00015859	361194	0.971656	Hypertension || id:ukb-d-I9_HYPTENS	Hypertension	Hypertension || ||	TRUE	igd	1.4e-05	64949	1	0.00116132	114749353	ukb-b-11679	|| id:ukb-b-11679	TRUE	reported	igd	2	TRUE	18.8698
427	rs1219939	T	C	T	C	0.00593668	0.000218477	0.170804	0.1692	FALSE	FALSE	FALSE	ukb-d-I9_HYPTENS	9	25917858	0.000183976	361194	0.23502	Hypertension || id:ukb-d-I9_HYPTENS	Hypertension	Hypertension || ||	TRUE	igd	8.9e-06	64949	9	0.00133637	25917858	ukb-b-11679	|| id:ukb-b-11679	TRUE	reported	igd	2	TRUE	19.7349
428	rs1220819	A	G	A	G	-0.00479099	-0.00020827	0.761296	0.761212	FALSE	FALSE	FALSE	ukb-d-I9_HYPTENS	9	132197646	0.000161385	361194	0.196871	Hypertension || id:ukb-d-I9_HYPTENS	Hypertension	Hypertension || ||	TRUE	igd	4.6e-05	64949	9	0.00117512	132197646	ukb-b-11679	|| id:ukb-b-11679	TRUE	reported	igd	2	TRUE	16.6221
429	rs1701003	G	C	G	C	0.00452371	-0.000109398	0.382634	0.381901	FALSE	TRUE	FALSE	ukb-d-I9_HYPTENS	21	27259399	0.000142861	361194	0.443814	Hypertension || id:ukb-d-I9_HYPTENS	Hypertension	Hypertension || ||	TRUE	igd	1.4e-05	64949	21	0.00104161	27259399	ukb-b-11679	|| id:ukb-b-11679	TRUE	reported	igd	2	TRUE	18.8616
430	rs17033934	C	T	C	T	0.00481289	4.44e-05	0.319946	0.319246	FALSE	FALSE	FALSE	ukb-d-I9_HYPTENS	1	116093778	0.000149191	361194	0.765761	Hypertension || id:ukb-d-I9_HYPTENS	Hypertension	Hypertension || ||	TRUE	igd	1e-05	64949	1	0.00109116	116093778	ukb-b-11679	|| id:ukb-b-11679	TRUE	reported	igd	2	TRUE	19.4552
431	rs2252425	T	C	T	C	0.00417772	8.94e-05	0.40192	0.402404	FALSE	FALSE	FALSE	ukb-d-I9_HYPTENS	20	1510769	0.000140805	361194	0.525624	Hypertension || id:ukb-d-I9_HYPTENS	Hypertension	Hypertension || ||	TRUE	igd	4.7e-05	64949	20	0.00102651	1510769	ukb-b-11679	|| id:ukb-b-11679	TRUE	reported	igd	2	TRUE	16.5635
432	rs2400169	C	T	C	T	0.00448271	1.18e-05	0.598946	0.601304	FALSE	FALSE	FALSE	ukb-d-I9_HYPTENS	5	144526632	0.000140615	361194	0.93322	Hypertension || id:ukb-d-I9_HYPTENS	Hypertension	Hypertension || ||	TRUE	igd	1.3e-05	64949	5	0.00102649	144526632	ukb-b-11679	|| id:ukb-b-11679	TRUE	reported	igd	2	TRUE	19.0709
433	rs2526526	G	A	G	A	0.00485827	-1.78e-05	0.764716	0.76147	FALSE	FALSE	FALSE	ukb-d-I9_HYPTENS	17	48405889	0.000162999	361194	0.912937	Hypertension || id:ukb-d-I9_HYPTENS	Hypertension	Hypertension || ||	TRUE	igd	4.9e-05	64949	17	0.00119621	48405889	ukb-b-11679	|| id:ukb-b-11679	TRUE	reported	igd	2	TRUE	16.4949
434	rs2833149	C	T	C	T	-0.00479526	4.59e-05	0.296608	0.295859	FALSE	FALSE	FALSE	ukb-d-I9_HYPTENS	21	32265211	0.000151036	361194	0.761092	Hypertension || id:ukb-d-I9_HYPTENS	Hypertension	Hypertension || ||	TRUE	igd	1.3e-05	64949	21	0.00110171	32265211	ukb-b-11679	|| id:ukb-b-11679	TRUE	reported	igd	2	TRUE	18.9448
435	rs2955524	T	C	T	C	-0.00499023	0.000295132	0.220786	0.22181	FALSE	FALSE	FALSE	ukb-d-I9_HYPTENS	12	23972526	0.000166017	361194	0.0754501	Hypertension || id:ukb-d-I9_HYPTENS	Hypertension	Hypertension || ||	TRUE	igd	3.9e-05	64949	12	0.00121372	23972526	ukb-b-11679	|| id:ukb-b-11679	TRUE	reported	igd	2	TRUE	16.9046
436	rs34478580	A	G	A	G	0.00419375	-0.000167379	0.460013	0.46586	FALSE	FALSE	FALSE	ukb-d-I9_HYPTENS	2	238538276	0.000139352	361194	0.229704	Hypertension || id:ukb-d-I9_HYPTENS	Hypertension	Hypertension || ||	TRUE	igd	3.5e-05	64949	2	0.00101312	238538276	ukb-b-11679	|| id:ukb-b-11679	TRUE	reported	igd	2	TRUE	17.135
437	rs4118073	A	G	A	G	0.00473405	-0.000205052	0.310775	0.312844	FALSE	FALSE	FALSE	ukb-d-I9_HYPTENS	11	80348137	0.000152115	361194	0.177657	Hypertension || id:ukb-d-I9_HYPTENS	Hypertension	Hypertension || ||	TRUE	igd	2.2e-05	64949	11	0.0011152	80348137	ukb-b-11679	|| id:ukb-b-11679	TRUE	reported	igd	2	TRUE	18.0202
438	rs61364479	T	C	T	C	-0.00497555	-4.99e-05	0.216581	0.216432	FALSE	FALSE	FALSE	ukb-d-I9_HYPTENS	3	72309926	0.000166981	361194	0.765054	Hypertension || id:ukb-d-I9_HYPTENS	Hypertension	Hypertension || ||	TRUE	igd	4.2e-05	64949	3	0.00121466	72309926	ukb-b-11679	|| id:ukb-b-11679	TRUE	reported	igd	2	TRUE	16.7793
439	rs62035995	A	G	A	G	-0.00423896	-0.000225199	0.545649	0.545599	FALSE	FALSE	FALSE	ukb-d-I9_HYPTENS	16	56576445	0.000138939	361194	0.105051	Hypertension || id:ukb-d-I9_HYPTENS	Hypertension	Hypertension || ||	TRUE	igd	2.9e-05	64949	16	0.0010132	56576445	ukb-b-11679	|| id:ukb-b-11679	TRUE	reported	igd	2	TRUE	17.5036
440	rs62383426	T	C	T	C	0.00542443	-0.000228829	0.202352	0.202396	FALSE	FALSE	FALSE	ukb-d-I9_HYPTENS	5	167563457	0.000172191	361194	0.183872	Hypertension || id:ukb-d-I9_HYPTENS	Hypertension	Hypertension || ||	TRUE	igd	1.6e-05	64949	5	0.00125698	167563457	ukb-b-11679	|| id:ukb-b-11679	TRUE	reported	igd	2	TRUE	18.6231
441	rs6477097	C	A	C	A	0.00451063	3.32e-05	0.354375	0.355905	FALSE	FALSE	FALSE	ukb-d-I9_HYPTENS	9	6610892	0.000145463	361194	0.819486	Hypertension || id:ukb-d-I9_HYPTENS	Hypertension	Hypertension || ||	TRUE	igd	2.1e-05	64949	9	0.0010611	6610892	ukb-b-11679	|| id:ukb-b-11679	TRUE	reported	igd	2	TRUE	18.0702
442	rs664596	A	C	A	C	0.00474021	-0.000262325	0.264373	0.264046	FALSE	FALSE	FALSE	ukb-d-I9_HYPTENS	11	85751854	0.000156091	361194	0.0928432	Hypertension || id:ukb-d-I9_HYPTENS	Hypertension	Hypertension || ||	TRUE	igd	3.2e-05	64949	11	0.00114072	85751854	ukb-b-11679	|| id:ukb-b-11679	TRUE	reported	igd	2	TRUE	17.2678
443	rs67761120	C	T	C	T	0.00461257	-0.00019159	0.273678	0.274355	FALSE	FALSE	FALSE	ukb-d-I9_HYPTENS	10	112471154	0.000155133	361194	0.216828	Hypertension || id:ukb-d-I9_HYPTENS	Hypertension	Hypertension || ||	TRUE	igd	4.7e-05	64949	10	0.00113364	112471154	ukb-b-11679	|| id:ukb-b-11679	TRUE	reported	igd	2	TRUE	16.5552
444	rs6980833	T	C	T	C	0.00425566	-8.14e-05	0.385279	0.384801	FALSE	FALSE	FALSE	ukb-d-I9_HYPTENS	8	53462229	0.000141192	361194	0.564118	Hypertension || id:ukb-d-I9_HYPTENS	Hypertension	Hypertension || ||	TRUE	igd	3.4e-05	64949	8	0.00102736	53462229	ukb-b-11679	|| id:ukb-b-11679	TRUE	reported	igd	2	TRUE	17.1589
445	rs700613	C	A	C	A	0.00448601	0.000279338	0.305836	0.305311	FALSE	FALSE	FALSE	ukb-d-I9_HYPTENS	5	137202201	0.000150263	361194	0.0630289	Hypertension || id:ukb-d-I9_HYPTENS	Hypertension	Hypertension || ||	TRUE	igd	4.1e-05	64949	5	0.0010933	137202201	ukb-b-11679	|| id:ukb-b-11679	TRUE	reported	igd	2	TRUE	16.8361
446	rs7168044	C	T	C	T	-0.00427661	-0.000289445	0.592967	0.593272	FALSE	FALSE	FALSE	ukb-d-I9_HYPTENS	15	70551193	0.000140395	361194	0.0392419	Hypertension || id:ukb-d-I9_HYPTENS	Hypertension	Hypertension || ||	TRUE	igd	3e-05	64949	15	0.00102432	70551193	ukb-b-11679	|| id:ukb-b-11679	TRUE	reported	igd	2	TRUE	17.4312
447	rs757257	A	G	A	G	-0.00419204	-0.000303852	0.47622	0.479407	FALSE	FALSE	FALSE	ukb-d-I9_HYPTENS	6	30142458	0.00013779	361194	0.0274416	Hypertension || id:ukb-d-I9_HYPTENS	Hypertension	Hypertension || ||	TRUE	igd	2.8e-05	64949	6	0.000999966	30142458	ukb-b-11679	|| id:ukb-b-11679	TRUE	reported	igd	2	TRUE	17.5744
448	rs7705570	G	A	G	A	-0.00512799	4.05e-05	0.218745	0.213611	FALSE	FALSE	FALSE	ukb-d-I9_HYPTENS	5	79035731	0.000167807	361194	0.809252	Hypertension || id:ukb-d-I9_HYPTENS	Hypertension	Hypertension || ||	TRUE	igd	2.5e-05	64949	5	0.0012166	79035731	ukb-b-11679	|| id:ukb-b-11679	TRUE	reported	igd	2	TRUE	17.7664
449	rs7936649	G	T	G	T	-0.00513277	0.000155043	0.713186	0.71311	FALSE	FALSE	FALSE	ukb-d-I9_HYPTENS	11	101152961	0.000156583	361194	0.322095	Hypertension || id:ukb-d-I9_HYPTENS	Hypertension	Hypertension || ||	TRUE	igd	6.9e-06	64949	11	0.00114111	101152961	ukb-b-11679	|| id:ukb-b-11679	TRUE	reported	igd	2	TRUE	20.2325
450	rs79918449	T	G	T	G	-0.00500682	-0.000177029	0.218426	0.220899	FALSE	FALSE	FALSE	ukb-d-I9_HYPTENS	3	161567918	0.000165843	361194	0.285771	Hypertension || id:ukb-d-I9_HYPTENS	Hypertension	Hypertension || ||	TRUE	igd	3.9e-05	64949	3	0.00121782	161567918	ukb-b-11679	|| id:ukb-b-11679	TRUE	reported	igd	2	TRUE	16.9028
451	rs8072720	A	T	A	T	0.00513422	-0.000175649	0.716636	0.713341	FALSE	TRUE	FALSE	ukb-d-I9_HYPTENS	17	52955672	0.000160209	361194	0.272915	Hypertension || id:ukb-d-I9_HYPTENS	Hypertension	Hypertension || ||	TRUE	igd	1.2e-05	64949	17	0.00117474	52955672	ukb-b-11679	|| id:ukb-b-11679	TRUE	reported	igd	2	TRUE	19.1014
452	rs846222	T	C	T	C	0.00511371	0.000179289	0.212209	0.21485	FALSE	FALSE	FALSE	ukb-d-I9_HYPTENS	20	59224926	0.000168446	361194	0.287159	Hypertension || id:ukb-d-I9_HYPTENS	Hypertension	Hypertension || ||	TRUE	igd	3.3e-05	64949	20	0.00123261	59224926	ukb-b-11679	|| id:ukb-b-11679	TRUE	reported	igd	2	TRUE	17.2116
453	rs893587	G	A	G	A	0.0046521	-0.000124415	0.67859	0.680735	FALSE	FALSE	FALSE	ukb-d-I9_HYPTENS	10	92860843	0.000148201	361194	0.401188	Hypertension || id:ukb-d-I9_HYPTENS	Hypertension	Hypertension || ||	TRUE	igd	1.7e-05	64949	10	0.00108053	92860843	ukb-b-11679	|| id:ukb-b-11679	TRUE	reported	igd	2	TRUE	18.5364
454	rs9303272	G	A	G	A	-0.00421201	-0.000134039	0.449881	0.449658	FALSE	FALSE	FALSE	ukb-d-I9_HYPTENS	17	2152306	0.000138754	361194	0.334034	Hypertension || id:ukb-d-I9_HYPTENS	Hypertension	Hypertension || ||	TRUE	igd	3.2e-05	64949	17	0.00101347	2152306	ukb-b-11679	|| id:ukb-b-11679	TRUE	reported	igd	2	TRUE	17.2726
455	rs932302	T	G	T	G	-0.00561003	2.35e-05	0.301705	0.29947	FALSE	FALSE	FALSE	ukb-d-I9_HYPTENS	22	29434955	0.00015931	361194	0.882951	Hypertension || id:ukb-d-I9_HYPTENS	Hypertension	Hypertension || ||	TRUE	igd	1.4e-06	64949	22	0.00116358	29434955	ukb-b-11679	|| id:ukb-b-11679	TRUE	reported	igd	2	TRUE	23.2454
456	rs9796292	A	G	A	G	-0.00448539	6.84e-05	0.395558	0.401726	FALSE	FALSE	FALSE	ukb-d-I9_HYPTENS	13	114740938	0.000140652	361194	0.626708	Hypertension || id:ukb-d-I9_HYPTENS	Hypertension	Hypertension || ||	TRUE	igd	1.3e-05	64949	13	0.0010287	114740938	ukb-b-11679	|| id:ukb-b-11679	TRUE	reported	igd	2	TRUE	19.0118
