# Supplementary material for: Relationship of vegetarianism with body weight loss and ASCVD
Source: Front Nutr. 2024 Aug 27;11:1419743. doi: 10.3389/fnut.2024.1419743 (PMC11389726; doi:10.3389/fnut.2024.1419743)
Supplement: Supplementary file 1 [file Data_Sheet_1.zip › Table S4.XLSX]

## Sheet: Supporting Information Table S4
	SNP	effect_allele.exposure	other_allele.exposure	effect_allele.outcome	other_allele.outcome	beta.exposure	beta.outcome	eaf.exposure	eaf.outcome	remove	palindromic	ambiguous	id.outcome	chr	pos	se.outcome	samplesize.outcome	pval.outcome	outcome	originalname.outcome	outcome.deprecated	mr_keep.outcome	data_source.outcome	pos.exposure	samplesize.exposure	chr.exposure	se.exposure	pval.exposure	id.exposure	exposure	mr_keep.exposure	pval_origin.exposure	data_source.exposure	action	mr_keep	F-statistic
1	rs1052352	T	C	T	C	0.00816444	-0.0118	0.52355	NA	FALSE	FALSE	FALSE	ebi-a-GCST002783	16	31195279	0.0039	236781	0.00248102	Body mass index || id:ebi-a-GCST002783	Body mass index	Body mass index || ||	TRUE	igd	31195279	435435	16	0.00142564	1e-08	ukb-b-1996	Salad / raw vegetable intake || id:ukb-b-1996	TRUE	reported	igd	2	TRUE	32.7969
2	rs10819082	A	G	A	G	-0.00916475	0.0017	0.66734	NA	FALSE	FALSE	FALSE	ebi-a-GCST002783	9	128645617	0.0039	236781	0.6629	Body mass index || id:ebi-a-GCST002783	Body mass index	Body mass index || ||	TRUE	igd	128645617	435435	9	0.00151342	1.4e-09	ukb-b-1996	Salad / raw vegetable intake || id:ukb-b-1996	TRUE	reported	igd	2	TRUE	36.671
3	rs12203592	T	C	T	C	-0.0102862	0.0019	0.219338	NA	FALSE	FALSE	FALSE	ebi-a-GCST002783	6	396321	0.0061	236781	0.7541	Body mass index || id:ebi-a-GCST002783	Body mass index	Body mass index || ||	TRUE	igd	396321	435435	6	0.00169411	1.3e-09	ukb-b-1996	Salad / raw vegetable intake || id:ukb-b-1996	TRUE	reported	igd	2	TRUE	36.8661
4	rs12908495	A	C	A	C	-0.00935	0.0019	0.242533	NA	FALSE	FALSE	FALSE	ebi-a-GCST002783	15	97011280	0.0043	236781	0.6586	Body mass index || id:ebi-a-GCST002783	Body mass index	Body mass index || ||	TRUE	igd	97011280	435435	15	0.00166573	2e-08	ukb-b-1996	Salad / raw vegetable intake || id:ukb-b-1996	TRUE	reported	igd	2	TRUE	31.5075
5	rs1890012	G	T	G	T	-0.0104258	0.0015	0.19473	NA	FALSE	FALSE	FALSE	ebi-a-GCST002783	13	54934882	0.0046	236781	0.744399	Body mass index || id:ebi-a-GCST002783	Body mass index	Body mass index || ||	TRUE	igd	54933682	435435	13	0.00180794	8.1e-09	ukb-b-1996	Salad / raw vegetable intake || id:ukb-b-1996	TRUE	reported	igd	2	TRUE	33.2545
6	rs3129962	A	G	A	G	-0.0133033	0.0041	0.129168	NA	FALSE	FALSE	FALSE	ebi-a-GCST002783	6	32379383	0.0052	236781	0.4263	Body mass index || id:ebi-a-GCST002783	Body mass index	Body mass index || ||	TRUE	igd	32379383	435435	6	0.00212261	3.7e-10	ukb-b-1996	Salad / raw vegetable intake || id:ukb-b-1996	TRUE	reported	igd	2	TRUE	39.2806
7	rs4291983	A	C	A	C	-0.00839985	0.0013	0.517576	NA	FALSE	FALSE	FALSE	ebi-a-GCST002783	18	38106410	0.0036	236781	0.717999	Body mass index || id:ebi-a-GCST002783	Body mass index	Body mass index || ||	TRUE	igd	38106410	435435	18	0.00142481	3.7e-09	ukb-b-1996	Salad / raw vegetable intake || id:ukb-b-1996	TRUE	reported	igd	2	TRUE	34.7559
8	rs62461186	C	A	C	A	-0.0113438	0.002	0.179827	NA	FALSE	FALSE	FALSE	ebi-a-GCST002783	7	77760947	0.0048	236781	0.676901	Body mass index || id:ebi-a-GCST002783	Body mass index	Body mass index || ||	TRUE	igd	77730153	435435	7	0.00185732	1e-09	ukb-b-1996	Salad / raw vegetable intake || id:ukb-b-1996	TRUE	reported	igd	2	TRUE	37.303
9	rs6482190	G	A	G	A	0.0112719	-0.0118	0.719408	NA	FALSE	FALSE	FALSE	ebi-a-GCST002783	10	22037809	0.0041	236781	0.00400101	Body mass index || id:ebi-a-GCST002783	Body mass index	Body mass index || ||	TRUE	igd	22037809	435435	10	0.00159025	1.4e-12	ukb-b-1996	Salad / raw vegetable intake || id:ukb-b-1996	TRUE	reported	igd	2	TRUE	50.2416
10	rs790561	G	A	G	A	0.012474	-0.0011	0.704134	NA	FALSE	FALSE	FALSE	ebi-a-GCST002783	8	64618026	0.0041	236781	0.788501	Body mass index || id:ebi-a-GCST002783	Body mass index	Body mass index || ||	TRUE	igd	64618026	435435	8	0.00156199	1.4e-15	ukb-b-1996	Salad / raw vegetable intake || id:ukb-b-1996	TRUE	reported	igd	2	TRUE	63.7757
11	rs8130508	A	G	A	G	0.0087404	0.0016	0.289686	NA	FALSE	FALSE	FALSE	ebi-a-GCST002783	21	19049865	0.0041	236781	0.6964	Body mass index || id:ebi-a-GCST002783	Body mass index	Body mass index || ||	TRUE	igd	19049865	435435	21	0.00157797	3e-08	ukb-b-1996	Salad / raw vegetable intake || id:ukb-b-1996	TRUE	reported	igd	2	TRUE	30.6807
12	rs10819082	A	G	A	G	-0.00916475	0.03	0.66734	NA	FALSE	FALSE	FALSE	ebi-a-GCST005068	9	128645617	0.02	9961	0.0473511	LDL cholesterol || id:ebi-a-GCST005068	LDL cholesterol	LDL cholesterol || ||	TRUE	igd	128645617	435435	9	0.00151342	1.4e-09	ukb-b-1996	Salad / raw vegetable intake || id:ukb-b-1996	TRUE	reported	igd	2	TRUE	36.671
13	rs12203592	T	C	T	C	-0.0102862	-0.01	0.219338	NA	FALSE	FALSE	FALSE	ebi-a-GCST005068	6	396321	0.02	9961	0.42234	LDL cholesterol || id:ebi-a-GCST005068	LDL cholesterol	LDL cholesterol || ||	TRUE	igd	396321	435435	6	0.00169411	1.3e-09	ukb-b-1996	Salad / raw vegetable intake || id:ukb-b-1996	TRUE	reported	igd	2	TRUE	36.8661
14	rs12908495	A	C	A	C	-0.00935	-0.02	0.242533	NA	FALSE	FALSE	FALSE	ebi-a-GCST005068	15	97011280	0.02	9961	0.341844	LDL cholesterol || id:ebi-a-GCST005068	LDL cholesterol	LDL cholesterol || ||	TRUE	igd	97011280	435435	15	0.00166573	2e-08	ukb-b-1996	Salad / raw vegetable intake || id:ukb-b-1996	TRUE	reported	igd	2	TRUE	31.5075
15	rs1890012	G	T	G	T	-0.0104258	0.02	0.19473	NA	FALSE	FALSE	FALSE	ebi-a-GCST005068	13	54933682	0.02	9961	0.315525	LDL cholesterol || id:ebi-a-GCST005068	LDL cholesterol	LDL cholesterol || ||	TRUE	igd	54933682	435435	13	0.00180794	8.1e-09	ukb-b-1996	Salad / raw vegetable intake || id:ukb-b-1996	TRUE	reported	igd	2	TRUE	33.2545
16	rs4291983	A	C	A	C	-0.00839985	0.02	0.517576	NA	FALSE	FALSE	FALSE	ebi-a-GCST005068	18	38106410	0.01	9961	0.229538	LDL cholesterol || id:ebi-a-GCST005068	LDL cholesterol	LDL cholesterol || ||	TRUE	igd	38106410	435435	18	0.00142481	3.7e-09	ukb-b-1996	Salad / raw vegetable intake || id:ukb-b-1996	TRUE	reported	igd	2	TRUE	34.7559
17	rs62461186	C	A	C	A	-0.0113438	0.02	0.179827	NA	FALSE	FALSE	FALSE	ebi-a-GCST005068	7	77730153	0.02	9961	0.307114	LDL cholesterol || id:ebi-a-GCST005068	LDL cholesterol	LDL cholesterol || ||	TRUE	igd	77730153	435435	7	0.00185732	1e-09	ukb-b-1996	Salad / raw vegetable intake || id:ukb-b-1996	TRUE	reported	igd	2	TRUE	37.303
18	rs6482190	G	A	G	A	0.0112719	-0.02	0.719408	NA	FALSE	FALSE	FALSE	ebi-a-GCST005068	10	22037809	0.02	9961	0.299007	LDL cholesterol || id:ebi-a-GCST005068	LDL cholesterol	LDL cholesterol || ||	TRUE	igd	22037809	435435	10	0.00159025	1.4e-12	ukb-b-1996	Salad / raw vegetable intake || id:ukb-b-1996	TRUE	reported	igd	2	TRUE	50.2416
19	rs75248709	T	C	T	C	-0.0197339	-0.05	0.045947	NA	FALSE	FALSE	FALSE	ebi-a-GCST005068	6	92348945	0.04	9961	0.198684	LDL cholesterol || id:ebi-a-GCST005068	LDL cholesterol	LDL cholesterol || ||	TRUE	igd	92348945	435435	6	0.00352774	2.2e-08	ukb-b-1996	Salad / raw vegetable intake || id:ukb-b-1996	TRUE	reported	igd	2	TRUE	31.292
20	rs790561	G	A	G	A	0.012474	0.01	0.704134	NA	FALSE	FALSE	FALSE	ebi-a-GCST005068	8	64618026	0.02	9961	0.617989	LDL cholesterol || id:ebi-a-GCST005068	LDL cholesterol	LDL cholesterol || ||	TRUE	igd	64618026	435435	8	0.00156199	1.4e-15	ukb-b-1996	Salad / raw vegetable intake || id:ukb-b-1996	TRUE	reported	igd	2	TRUE	63.7757
21	rs8130508	A	G	A	G	0.0087404	-0.01	0.289686	NA	FALSE	FALSE	FALSE	ebi-a-GCST005068	21	19049865	0.02	9961	0.466269	LDL cholesterol || id:ebi-a-GCST005068	LDL cholesterol	LDL cholesterol || ||	TRUE	igd	19049865	435435	21	0.00157797	3e-08	ukb-b-1996	Salad / raw vegetable intake || id:ukb-b-1996	TRUE	reported	igd	2	TRUE	30.6807
22	rs1052352	T	C	T	C	0.00816444	-0.0044	0.52355	0.478	FALSE	FALSE	FALSE	ebi-a-GCST005186	16	31195279	0.0033	58074	0.1829	Fasting blood glucose || id:ebi-a-GCST005186	Fasting blood glucose	Fasting blood glucose || ||	TRUE	igd	31195279	435435	16	0.00142564	1e-08	ukb-b-1996	Salad / raw vegetable intake || id:ukb-b-1996	TRUE	reported	igd	2	TRUE	32.7969
23	rs10819082	A	G	A	G	-0.00916475	-0.0001	0.66734	0.317	FALSE	FALSE	FALSE	ebi-a-GCST005186	9	128645617	0.0033	58074	0.9726	Fasting blood glucose || id:ebi-a-GCST005186	Fasting blood glucose	Fasting blood glucose || ||	TRUE	igd	128645617	435435	9	0.00151342	1.4e-09	ukb-b-1996	Salad / raw vegetable intake || id:ukb-b-1996	TRUE	reported	igd	2	TRUE	36.671
24	rs12203592	T	C	T	C	-0.0102862	-0.0049	0.219338	0.159	FALSE	FALSE	FALSE	ebi-a-GCST005186	6	396321	0.0092	58074	0.595899	Fasting blood glucose || id:ebi-a-GCST005186	Fasting blood glucose	Fasting blood glucose || ||	TRUE	igd	396321	435435	6	0.00169411	1.3e-09	ukb-b-1996	Salad / raw vegetable intake || id:ukb-b-1996	TRUE	reported	igd	2	TRUE	36.8661
25	rs12908495	A	C	A	C	-0.00935	-0.0085	0.242533	0.167	FALSE	FALSE	FALSE	ebi-a-GCST005186	15	97011280	0.0037	58074	0.0236799	Fasting blood glucose || id:ebi-a-GCST005186	Fasting blood glucose	Fasting blood glucose || ||	TRUE	igd	97011280	435435	15	0.00166573	2e-08	ukb-b-1996	Salad / raw vegetable intake || id:ukb-b-1996	TRUE	reported	igd	2	TRUE	31.5075
26	rs17460017	T	A	T	A	0.0111744	-0.0009	0.190124	0.2	FALSE	TRUE	FALSE	ebi-a-GCST005186	5	137749375	0.004	58074	0.8174	Fasting blood glucose || id:ebi-a-GCST005186	Fasting blood glucose	Fasting blood glucose || ||	TRUE	igd	137717681	435435	5	0.00181338	7.2e-10	ukb-b-1996	Salad / raw vegetable intake || id:ukb-b-1996	TRUE	reported	igd	2	TRUE	37.9726
27	rs1890012	G	T	G	T	-0.0104258	-0.0007	0.19473	0.775	FALSE	FALSE	FALSE	ebi-a-GCST005186	13	54934882	0.0039	58074	0.8603	Fasting blood glucose || id:ebi-a-GCST005186	Fasting blood glucose	Fasting blood glucose || ||	TRUE	igd	54933682	435435	13	0.00180794	8.1e-09	ukb-b-1996	Salad / raw vegetable intake || id:ukb-b-1996	TRUE	reported	igd	2	TRUE	33.2545
28	rs3095337	C	G	C	G	-0.0126218	0.011	0.203909	0.195	FALSE	TRUE	FALSE	ebi-a-GCST005186	6	30737591	0.0046	58074	0.01945	Fasting blood glucose || id:ebi-a-GCST005186	Fasting blood glucose	Fasting blood glucose || ||	TRUE	igd	30737591	435435	6	0.00176637	9e-13	ukb-b-1996	Salad / raw vegetable intake || id:ukb-b-1996	TRUE	reported	igd	2	TRUE	51.0598
29	rs4083969	G	C	G	C	0.017133	-0.016	0.057217	0.075	FALSE	TRUE	FALSE	ebi-a-GCST005186	1	231866480	0.0068	58074	0.0200401	Fasting blood glucose || id:ebi-a-GCST005186	Fasting blood glucose	Fasting blood glucose || ||	TRUE	igd	231866480	435435	1	0.00311517	3.8e-08	ukb-b-1996	Salad / raw vegetable intake || id:ukb-b-1996	TRUE	reported	igd	2	TRUE	30.2485
30	rs4291983	A	C	A	C	-0.00839985	0.005	0.517576	0.442	FALSE	FALSE	FALSE	ebi-a-GCST005186	18	38106410	0.0031	58074	0.104	Fasting blood glucose || id:ebi-a-GCST005186	Fasting blood glucose	Fasting blood glucose || ||	TRUE	igd	38106410	435435	18	0.00142481	3.7e-09	ukb-b-1996	Salad / raw vegetable intake || id:ukb-b-1996	TRUE	reported	igd	2	TRUE	34.7559
31	rs57221424	G	C	G	C	0.00894101	-0.0085	0.321733	0.2	FALSE	TRUE	FALSE	ebi-a-GCST005186	7	35222386	0.012	58074	0.4694	Fasting blood glucose || id:ebi-a-GCST005186	Fasting blood glucose	Fasting blood glucose || ||	TRUE	igd	35215670	435435	7	0.00153327	5.5e-09	ukb-b-1996	Salad / raw vegetable intake || id:ukb-b-1996	TRUE	reported	igd	2	TRUE	34.0045
32	rs62461186	C	A	C	A	-0.0113438	0.0049	0.179827	0.133	FALSE	FALSE	FALSE	ebi-a-GCST005186	7	77743726	0.0043	58074	0.2462	Fasting blood glucose || id:ebi-a-GCST005186	Fasting blood glucose	Fasting blood glucose || ||	TRUE	igd	77730153	435435	7	0.00185732	1e-09	ukb-b-1996	Salad / raw vegetable intake || id:ukb-b-1996	TRUE	reported	igd	2	TRUE	37.303
33	rs6482190	G	A	G	A	0.0112719	0.0019	0.719408	0.719	FALSE	FALSE	FALSE	ebi-a-GCST005186	10	22037809	0.0035	58074	0.59	Fasting blood glucose || id:ebi-a-GCST005186	Fasting blood glucose	Fasting blood glucose || ||	TRUE	igd	22037809	435435	10	0.00159025	1.4e-12	ukb-b-1996	Salad / raw vegetable intake || id:ukb-b-1996	TRUE	reported	igd	2	TRUE	50.2416
34	rs7619139	A	T	A	T	0.0124765	-0.0039	0.589193	0.6	FALSE	TRUE	FALSE	ebi-a-GCST005186	3	25110415	0.0032	58074	0.2202	Fasting blood glucose || id:ebi-a-GCST005186	Fasting blood glucose	Fasting blood glucose || ||	TRUE	igd	25110415	435435	3	0.00145086	8e-18	ukb-b-1996	Salad / raw vegetable intake || id:ukb-b-1996	TRUE	reported	igd	2	TRUE	73.9494
35	rs7821179	C	G	C	G	-0.0108184	0.0047	0.846577	0.854	FALSE	TRUE	FALSE	ebi-a-GCST005186	8	83072572	0.0043	58074	0.2818	Fasting blood glucose || id:ebi-a-GCST005186	Fasting blood glucose	Fasting blood glucose || ||	TRUE	igd	83061099	435435	8	0.00197644	4.4e-08	ukb-b-1996	Salad / raw vegetable intake || id:ukb-b-1996	TRUE	reported	igd	2	TRUE	29.9612
36	rs790561	G	A	G	A	0.012474	0.0001	0.704134	0.68	FALSE	FALSE	FALSE	ebi-a-GCST005186	8	64618026	0.0035	58074	0.9826	Fasting blood glucose || id:ebi-a-GCST005186	Fasting blood glucose	Fasting blood glucose || ||	TRUE	igd	64618026	435435	8	0.00156199	1.4e-15	ukb-b-1996	Salad / raw vegetable intake || id:ukb-b-1996	TRUE	reported	igd	2	TRUE	63.7757
37	rs8130508	A	G	A	G	0.0087404	-0.0021	0.289686	0.283	FALSE	FALSE	FALSE	ebi-a-GCST005186	21	19049865	0.0034	58074	0.5309	Fasting blood glucose || id:ebi-a-GCST005186	Fasting blood glucose	Fasting blood glucose || ||	TRUE	igd	19049865	435435	21	0.00157797	3e-08	ukb-b-1996	Salad / raw vegetable intake || id:ukb-b-1996	TRUE	reported	igd	2	TRUE	30.6807
38	rs1052352	T	C	T	C	0.00816444	-0.0002	0.52355	0.5467	FALSE	FALSE	FALSE	ebi-a-GCST005843	16	31195279	0.0089	440328	0.9833	Ischemic stroke || id:ebi-a-GCST005843	Ischemic stroke	Ischemic stroke || ||	TRUE	igd	31195279	435435	16	0.00142564	1e-08	ukb-b-1996	Salad / raw vegetable intake || id:ukb-b-1996	TRUE	reported	igd	2	TRUE	32.7969
39	rs10819082	A	G	A	G	-0.00916475	0.005	0.66734	0.6951	FALSE	FALSE	FALSE	ebi-a-GCST005843	9	128645617	0.0091	440328	0.5869	Ischemic stroke || id:ebi-a-GCST005843	Ischemic stroke	Ischemic stroke || ||	TRUE	igd	128645617	435435	9	0.00151342	1.4e-09	ukb-b-1996	Salad / raw vegetable intake || id:ukb-b-1996	TRUE	reported	igd	2	TRUE	36.671
40	rs12203592	T	C	T	C	-0.0102862	0.0078	0.219338	0.1534	FALSE	FALSE	FALSE	ebi-a-GCST005843	6	396321	0.0158	440328	0.6216	Ischemic stroke || id:ebi-a-GCST005843	Ischemic stroke	Ischemic stroke || ||	TRUE	igd	396321	435435	6	0.00169411	1.3e-09	ukb-b-1996	Salad / raw vegetable intake || id:ukb-b-1996	TRUE	reported	igd	2	TRUE	36.8661
41	rs12908495	A	C	A	C	-0.00935	-0.0061	0.242533	0.2939	FALSE	FALSE	FALSE	ebi-a-GCST005843	15	97011280	0.0096	440328	0.528799	Ischemic stroke || id:ebi-a-GCST005843	Ischemic stroke	Ischemic stroke || ||	TRUE	igd	97011280	435435	15	0.00166573	2e-08	ukb-b-1996	Salad / raw vegetable intake || id:ukb-b-1996	TRUE	reported	igd	2	TRUE	31.5075
42	rs17460017	T	A	T	A	0.0111744	-0.0214	0.190124	0.1846	FALSE	TRUE	FALSE	ebi-a-GCST005843	5	137717681	0.0119	440328	0.0722104	Ischemic stroke || id:ebi-a-GCST005843	Ischemic stroke	Ischemic stroke || ||	TRUE	igd	137717681	435435	5	0.00181338	7.2e-10	ukb-b-1996	Salad / raw vegetable intake || id:ukb-b-1996	TRUE	reported	igd	2	TRUE	37.9726
43	rs1890012	G	T	G	T	-0.0104258	-0.0137	0.19473	0.2091	FALSE	FALSE	FALSE	ebi-a-GCST005843	13	54933682	0.0108	440328	0.2057	Ischemic stroke || id:ebi-a-GCST005843	Ischemic stroke	Ischemic stroke || ||	TRUE	igd	54933682	435435	13	0.00180794	8.1e-09	ukb-b-1996	Salad / raw vegetable intake || id:ukb-b-1996	TRUE	reported	igd	2	TRUE	33.2545
44	rs3095337	C	G	C	G	-0.0126218	0.0028	0.203909	0.2175	FALSE	TRUE	FALSE	ebi-a-GCST005843	6	30737591	0.0152	440328	0.8532	Ischemic stroke || id:ebi-a-GCST005843	Ischemic stroke	Ischemic stroke || ||	TRUE	igd	30737591	435435	6	0.00176637	9e-13	ukb-b-1996	Salad / raw vegetable intake || id:ukb-b-1996	TRUE	reported	igd	2	TRUE	51.0598
45	rs34186148	C	G	C	G	-0.00805142	0.0033	0.370054	0.3172	FALSE	TRUE	FALSE	ebi-a-GCST005843	17	43854655	0.0113	440328	0.7703	Ischemic stroke || id:ebi-a-GCST005843	Ischemic stroke	Ischemic stroke || ||	TRUE	igd	43854655	435435	17	0.0014749	4.8e-08	ukb-b-1996	Salad / raw vegetable intake || id:ukb-b-1996	TRUE	reported	igd	2	TRUE	29.8002
46	rs4083969	G	C	G	C	0.017133	0.029	0.057217	0.0614	FALSE	TRUE	FALSE	ebi-a-GCST005843	1	231866480	0.0195	440328	0.1355	Ischemic stroke || id:ebi-a-GCST005843	Ischemic stroke	Ischemic stroke || ||	TRUE	igd	231866480	435435	1	0.00311517	3.8e-08	ukb-b-1996	Salad / raw vegetable intake || id:ukb-b-1996	TRUE	reported	igd	2	TRUE	30.2485
47	rs4291983	A	C	A	C	-0.00839985	0.0077	0.517576	0.5432	FALSE	FALSE	FALSE	ebi-a-GCST005843	18	38106410	0.0084	440328	0.357	Ischemic stroke || id:ebi-a-GCST005843	Ischemic stroke	Ischemic stroke || ||	TRUE	igd	38106410	435435	18	0.00142481	3.7e-09	ukb-b-1996	Salad / raw vegetable intake || id:ukb-b-1996	TRUE	reported	igd	2	TRUE	34.7559
48	rs57221424	G	C	G	C	0.00894101	0.0066	0.321733	0.2962	FALSE	TRUE	FALSE	ebi-a-GCST005843	7	35215670	0.0102	440328	0.5142	Ischemic stroke || id:ebi-a-GCST005843	Ischemic stroke	Ischemic stroke || ||	TRUE	igd	35215670	435435	7	0.00153327	5.5e-09	ukb-b-1996	Salad / raw vegetable intake || id:ukb-b-1996	TRUE	reported	igd	2	TRUE	34.0045
49	rs62461186	C	A	C	A	-0.0113438	-0.0086	0.179827	0.1617	FALSE	FALSE	FALSE	ebi-a-GCST005843	7	77730153	0.0122	440328	0.479001	Ischemic stroke || id:ebi-a-GCST005843	Ischemic stroke	Ischemic stroke || ||	TRUE	igd	77730153	435435	7	0.00185732	1e-09	ukb-b-1996	Salad / raw vegetable intake || id:ukb-b-1996	TRUE	reported	igd	2	TRUE	37.303
50	rs6482190	G	A	G	A	0.0112719	0.0221	0.719408	0.7319	FALSE	FALSE	FALSE	ebi-a-GCST005843	10	22037809	0.0106	440328	0.0378896	Ischemic stroke || id:ebi-a-GCST005843	Ischemic stroke	Ischemic stroke || ||	TRUE	igd	22037809	435435	10	0.00159025	1.4e-12	ukb-b-1996	Salad / raw vegetable intake || id:ukb-b-1996	TRUE	reported	igd	2	TRUE	50.2416
51	rs75248709	T	C	T	C	-0.0197339	0.0211	0.045947	0.0485	FALSE	FALSE	FALSE	ebi-a-GCST005843	6	92348945	0.0246	440328	0.3898	Ischemic stroke || id:ebi-a-GCST005843	Ischemic stroke	Ischemic stroke || ||	TRUE	igd	92348945	435435	6	0.00352774	2.2e-08	ukb-b-1996	Salad / raw vegetable intake || id:ukb-b-1996	TRUE	reported	igd	2	TRUE	31.292
52	rs7821179	C	G	C	G	-0.0108184	-0.0094	0.846577	0.829	FALSE	TRUE	FALSE	ebi-a-GCST005843	8	83061099	0.0116	440328	0.4219	Ischemic stroke || id:ebi-a-GCST005843	Ischemic stroke	Ischemic stroke || ||	TRUE	igd	83061099	435435	8	0.00197644	4.4e-08	ukb-b-1996	Salad / raw vegetable intake || id:ukb-b-1996	TRUE	reported	igd	2	TRUE	29.9612
53	rs790561	G	A	G	A	0.012474	-0.0288	0.704134	0.6857	FALSE	FALSE	FALSE	ebi-a-GCST005843	8	64618026	0.0093	440328	0.00187098	Ischemic stroke || id:ebi-a-GCST005843	Ischemic stroke	Ischemic stroke || ||	TRUE	igd	64618026	435435	8	0.00156199	1.4e-15	ukb-b-1996	Salad / raw vegetable intake || id:ukb-b-1996	TRUE	reported	igd	2	TRUE	63.7757
54	rs8130508	A	G	A	G	0.0087404	0.0009	0.289686	0.381	FALSE	FALSE	FALSE	ebi-a-GCST005843	21	19049865	0.0096	440328	0.9255	Ischemic stroke || id:ebi-a-GCST005843	Ischemic stroke	Ischemic stroke || ||	TRUE	igd	19049865	435435	21	0.00157797	3e-08	ukb-b-1996	Salad / raw vegetable intake || id:ukb-b-1996	TRUE	reported	igd	2	TRUE	30.6807
55	rs1052352	T	C	T	C	0.00816444	-0.0223	0.52355	0.4801	FALSE	FALSE	FALSE	finn-b-I9_CHD	16	31195279	0.013	NA	0.0859192	Major coronary heart disease event || id:finn-b-I9_CHD	Major coronary heart disease event	Major coronary heart disease event || ||	TRUE	igd	31195279	435435	16	0.00142564	1e-08	ukb-b-1996	Salad / raw vegetable intake || id:ukb-b-1996	TRUE	reported	igd	2	TRUE	32.7969
56	rs10819082	A	G	A	G	-0.00916475	0.0171	0.66734	0.7915	FALSE	FALSE	FALSE	finn-b-I9_CHD	9	128645617	0.016	NA	0.2846	Major coronary heart disease event || id:finn-b-I9_CHD	Major coronary heart disease event	Major coronary heart disease event || ||	TRUE	igd	128645617	435435	9	0.00151342	1.4e-09	ukb-b-1996	Salad / raw vegetable intake || id:ukb-b-1996	TRUE	reported	igd	2	TRUE	36.671
57	rs12203592	T	C	T	C	-0.0102862	0.0522	0.219338	0.03073	FALSE	FALSE	FALSE	finn-b-I9_CHD	6	396321	0.0391	NA	0.1818	Major coronary heart disease event || id:finn-b-I9_CHD	Major coronary heart disease event	Major coronary heart disease event || ||	TRUE	igd	396321	435435	6	0.00169411	1.3e-09	ukb-b-1996	Salad / raw vegetable intake || id:ukb-b-1996	TRUE	reported	igd	2	TRUE	36.8661
58	rs12908495	A	C	A	C	-0.00935	-0.0035	0.242533	0.1603	FALSE	FALSE	FALSE	finn-b-I9_CHD	15	97011280	0.0176	NA	0.8444	Major coronary heart disease event || id:finn-b-I9_CHD	Major coronary heart disease event	Major coronary heart disease event || ||	TRUE	igd	97011280	435435	15	0.00166573	2e-08	ukb-b-1996	Salad / raw vegetable intake || id:ukb-b-1996	TRUE	reported	igd	2	TRUE	31.5075
59	rs17460017	T	A	T	A	0.0111744	-0.033	0.190124	0.179	FALSE	TRUE	FALSE	finn-b-I9_CHD	5	137717681	0.0168	NA	0.0501799	Major coronary heart disease event || id:finn-b-I9_CHD	Major coronary heart disease event	Major coronary heart disease event || ||	TRUE	igd	137717681	435435	5	0.00181338	7.2e-10	ukb-b-1996	Salad / raw vegetable intake || id:ukb-b-1996	TRUE	reported	igd	2	TRUE	37.9726
60	rs1890012	G	T	G	T	-0.0104258	0.0121	0.19473	0.2281	FALSE	FALSE	FALSE	finn-b-I9_CHD	13	54934882	0.0154	NA	0.4321	Major coronary heart disease event || id:finn-b-I9_CHD	Major coronary heart disease event	Major coronary heart disease event || ||	TRUE	igd	54933682	435435	13	0.00180794	8.1e-09	ukb-b-1996	Salad / raw vegetable intake || id:ukb-b-1996	TRUE	reported	igd	2	TRUE	33.2545
61	rs3095337	C	G	C	G	-0.0126218	0.033	0.203909	0.09355	FALSE	TRUE	FALSE	finn-b-I9_CHD	6	30737591	0.024	NA	0.1694	Major coronary heart disease event || id:finn-b-I9_CHD	Major coronary heart disease event	Major coronary heart disease event || ||	TRUE	igd	30737591	435435	6	0.00176637	9e-13	ukb-b-1996	Salad / raw vegetable intake || id:ukb-b-1996	TRUE	reported	igd	2	TRUE	51.0598
62	rs3129962	A	G	A	G	-0.0133033	0.0574	0.129168	0.068	FALSE	FALSE	FALSE	finn-b-I9_CHD	6	32379383	0.032	NA	0.0731004	Major coronary heart disease event || id:finn-b-I9_CHD	Major coronary heart disease event	Major coronary heart disease event || ||	TRUE	igd	32379383	435435	6	0.00212261	3.7e-10	ukb-b-1996	Salad / raw vegetable intake || id:ukb-b-1996	TRUE	reported	igd	2	TRUE	39.2806
63	rs34186148	C	G	C	G	-0.00805142	0.0036	0.370054	0.2543	FALSE	TRUE	FALSE	finn-b-I9_CHD	17	43854655	0.0149	NA	0.8076	Major coronary heart disease event || id:finn-b-I9_CHD	Major coronary heart disease event	Major coronary heart disease event || ||	TRUE	igd	43854655	435435	17	0.0014749	4.8e-08	ukb-b-1996	Salad / raw vegetable intake || id:ukb-b-1996	TRUE	reported	igd	2	TRUE	29.8002
64	rs4083969	G	C	G	C	0.017133	-0.0164	0.057217	0.04221	FALSE	TRUE	FALSE	finn-b-I9_CHD	1	231866480	0.0323	NA	0.6122	Major coronary heart disease event || id:finn-b-I9_CHD	Major coronary heart disease event	Major coronary heart disease event || ||	TRUE	igd	231866480	435435	1	0.00311517	3.8e-08	ukb-b-1996	Salad / raw vegetable intake || id:ukb-b-1996	TRUE	reported	igd	2	TRUE	30.2485
65	rs4291983	A	C	A	C	-0.00839985	-0.0105	0.517576	0.5032	FALSE	FALSE	FALSE	finn-b-I9_CHD	18	38106410	0.0129	NA	0.4149	Major coronary heart disease event || id:finn-b-I9_CHD	Major coronary heart disease event	Major coronary heart disease event || ||	TRUE	igd	38106410	435435	18	0.00142481	3.7e-09	ukb-b-1996	Salad / raw vegetable intake || id:ukb-b-1996	TRUE	reported	igd	2	TRUE	34.7559
66	rs57221424	G	C	G	C	0.00894101	0.0164	0.321733	0.3119	FALSE	TRUE	FALSE	finn-b-I9_CHD	7	35215670	0.014	NA	0.243	Major coronary heart disease event || id:finn-b-I9_CHD	Major coronary heart disease event	Major coronary heart disease event || ||	TRUE	igd	35215670	435435	7	0.00153327	5.5e-09	ukb-b-1996	Salad / raw vegetable intake || id:ukb-b-1996	TRUE	reported	igd	2	TRUE	34.0045
67	rs62461186	C	A	C	A	-0.0113438	-0.0132	0.179827	0.1075	FALSE	FALSE	FALSE	finn-b-I9_CHD	7	77730153	0.0211	NA	0.5306	Major coronary heart disease event || id:finn-b-I9_CHD	Major coronary heart disease event	Major coronary heart disease event || ||	TRUE	igd	77730153	435435	7	0.00185732	1e-09	ukb-b-1996	Salad / raw vegetable intake || id:ukb-b-1996	TRUE	reported	igd	2	TRUE	37.303
68	rs6482190	G	A	G	A	0.0112719	-0.0126	0.719408	0.7893	FALSE	FALSE	FALSE	finn-b-I9_CHD	10	22037809	0.0159	NA	0.4273	Major coronary heart disease event || id:finn-b-I9_CHD	Major coronary heart disease event	Major coronary heart disease event || ||	TRUE	igd	22037809	435435	10	0.00159025	1.4e-12	ukb-b-1996	Salad / raw vegetable intake || id:ukb-b-1996	TRUE	reported	igd	2	TRUE	50.2416
69	rs75248709	T	C	T	C	-0.0197339	0.0612	0.045947	0.05313	FALSE	FALSE	FALSE	finn-b-I9_CHD	6	92348945	0.029	NA	0.0349502	Major coronary heart disease event || id:finn-b-I9_CHD	Major coronary heart disease event	Major coronary heart disease event || ||	TRUE	igd	92348945	435435	6	0.00352774	2.2e-08	ukb-b-1996	Salad / raw vegetable intake || id:ukb-b-1996	TRUE	reported	igd	2	TRUE	31.292
70	rs7619139	A	T	A	T	0.0124765	-0.0009	0.589193	0.5828	FALSE	TRUE	FALSE	finn-b-I9_CHD	3	25110415	0.0131	NA	0.9433	Major coronary heart disease event || id:finn-b-I9_CHD	Major coronary heart disease event	Major coronary heart disease event || ||	TRUE	igd	25110415	435435	3	0.00145086	8e-18	ukb-b-1996	Salad / raw vegetable intake || id:ukb-b-1996	TRUE	reported	igd	2	TRUE	73.9494
71	rs7821179	C	G	C	G	-0.0108184	-0.011	0.846577	0.8465	FALSE	TRUE	FALSE	finn-b-I9_CHD	8	83061099	0.018	NA	0.5414	Major coronary heart disease event || id:finn-b-I9_CHD	Major coronary heart disease event	Major coronary heart disease event || ||	TRUE	igd	83061099	435435	8	0.00197644	4.4e-08	ukb-b-1996	Salad / raw vegetable intake || id:ukb-b-1996	TRUE	reported	igd	2	TRUE	29.9612
72	rs790561	G	A	G	A	0.012474	-0.0135	0.704134	0.7341	FALSE	FALSE	FALSE	finn-b-I9_CHD	8	64618026	0.0146	NA	0.3577	Major coronary heart disease event || id:finn-b-I9_CHD	Major coronary heart disease event	Major coronary heart disease event || ||	TRUE	igd	64618026	435435	8	0.00156199	1.4e-15	ukb-b-1996	Salad / raw vegetable intake || id:ukb-b-1996	TRUE	reported	igd	2	TRUE	63.7757
73	rs8130508	A	G	A	G	0.0087404	0.0065	0.289686	0.3139	FALSE	FALSE	FALSE	finn-b-I9_CHD	21	19049865	0.0139	NA	0.6402	Major coronary heart disease event || id:finn-b-I9_CHD	Major coronary heart disease event	Major coronary heart disease event || ||	TRUE	igd	19049865	435435	21	0.00157797	3e-08	ukb-b-1996	Salad / raw vegetable intake || id:ukb-b-1996	TRUE	reported	igd	2	TRUE	30.6807
74	rs1052352	T	C	T	C	0.00816444	-0.0188	0.52355	0.4801	FALSE	FALSE	FALSE	finn-b-I9_HYPTENSESS_EXNONE	16	31195279	0.0094	NA	0.0460903	"Hypertension, essential" (no controls excluded) || id:finn-b-I9_HYPTENSESS_EXNONE	"Hypertension, essential" (no controls excluded)	"Hypertension, essential" (no controls excluded) || ||	TRUE	igd	31195279	435435	16	0.00142564	1e-08	ukb-b-1996	Salad / raw vegetable intake || id:ukb-b-1996	TRUE	reported	igd	2	TRUE	32.7969
75	rs10819082	A	G	A	G	-0.00916475	-0.0105	0.66734	0.7915	FALSE	FALSE	FALSE	finn-b-I9_HYPTENSESS_EXNONE	9	128645617	0.0116	NA	0.3655	"Hypertension, essential" (no controls excluded) || id:finn-b-I9_HYPTENSESS_EXNONE	"Hypertension, essential" (no controls excluded)	"Hypertension, essential" (no controls excluded) || ||	TRUE	igd	128645617	435435	9	0.00151342	1.4e-09	ukb-b-1996	Salad / raw vegetable intake || id:ukb-b-1996	TRUE	reported	igd	2	TRUE	36.671
76	rs12203592	T	C	T	C	-0.0102862	0.0347	0.219338	0.03073	FALSE	FALSE	FALSE	finn-b-I9_HYPTENSESS_EXNONE	6	396321	0.0281	NA	0.2168	"Hypertension, essential" (no controls excluded) || id:finn-b-I9_HYPTENSESS_EXNONE	"Hypertension, essential" (no controls excluded)	"Hypertension, essential" (no controls excluded) || ||	TRUE	igd	396321	435435	6	0.00169411	1.3e-09	ukb-b-1996	Salad / raw vegetable intake || id:ukb-b-1996	TRUE	reported	igd	2	TRUE	36.8661
77	rs12908495	A	C	A	C	-0.00935	0.0075	0.242533	0.1603	FALSE	FALSE	FALSE	finn-b-I9_HYPTENSESS_EXNONE	15	97011280	0.0128	NA	0.5586	"Hypertension, essential" (no controls excluded) || id:finn-b-I9_HYPTENSESS_EXNONE	"Hypertension, essential" (no controls excluded)	"Hypertension, essential" (no controls excluded) || ||	TRUE	igd	97011280	435435	15	0.00166573	2e-08	ukb-b-1996	Salad / raw vegetable intake || id:ukb-b-1996	TRUE	reported	igd	2	TRUE	31.5075
78	rs17460017	T	A	T	A	0.0111744	-0.025	0.190124	0.179	FALSE	TRUE	FALSE	finn-b-I9_HYPTENSESS_EXNONE	5	137717681	0.0123	NA	0.0414801	"Hypertension, essential" (no controls excluded) || id:finn-b-I9_HYPTENSESS_EXNONE	"Hypertension, essential" (no controls excluded)	"Hypertension, essential" (no controls excluded) || ||	TRUE	igd	137717681	435435	5	0.00181338	7.2e-10	ukb-b-1996	Salad / raw vegetable intake || id:ukb-b-1996	TRUE	reported	igd	2	TRUE	37.9726
79	rs1890012	G	T	G	T	-0.0104258	-0.0044	0.19473	0.2281	FALSE	FALSE	FALSE	finn-b-I9_HYPTENSESS_EXNONE	13	54934882	0.0112	NA	0.6974	"Hypertension, essential" (no controls excluded) || id:finn-b-I9_HYPTENSESS_EXNONE	"Hypertension, essential" (no controls excluded)	"Hypertension, essential" (no controls excluded) || ||	TRUE	igd	54933682	435435	13	0.00180794	8.1e-09	ukb-b-1996	Salad / raw vegetable intake || id:ukb-b-1996	TRUE	reported	igd	2	TRUE	33.2545
80	rs3095337	C	G	C	G	-0.0126218	-0.003	0.203909	0.09355	FALSE	TRUE	FALSE	finn-b-I9_HYPTENSESS_EXNONE	6	30737591	0.0173	NA	0.8646	"Hypertension, essential" (no controls excluded) || id:finn-b-I9_HYPTENSESS_EXNONE	"Hypertension, essential" (no controls excluded)	"Hypertension, essential" (no controls excluded) || ||	TRUE	igd	30737591	435435	6	0.00176637	9e-13	ukb-b-1996	Salad / raw vegetable intake || id:ukb-b-1996	TRUE	reported	igd	2	TRUE	51.0598
81	rs3129962	A	G	A	G	-0.0133033	-0.0214	0.129168	0.068	FALSE	FALSE	FALSE	finn-b-I9_HYPTENSESS_EXNONE	6	32379383	0.0233	NA	0.3584	"Hypertension, essential" (no controls excluded) || id:finn-b-I9_HYPTENSESS_EXNONE	"Hypertension, essential" (no controls excluded)	"Hypertension, essential" (no controls excluded) || ||	TRUE	igd	32379383	435435	6	0.00212261	3.7e-10	ukb-b-1996	Salad / raw vegetable intake || id:ukb-b-1996	TRUE	reported	igd	2	TRUE	39.2806
82	rs34186148	C	G	C	G	-0.00805142	0.0021	0.370054	0.2543	FALSE	TRUE	FALSE	finn-b-I9_HYPTENSESS_EXNONE	17	43854655	0.0109	NA	0.8447	"Hypertension, essential" (no controls excluded) || id:finn-b-I9_HYPTENSESS_EXNONE	"Hypertension, essential" (no controls excluded)	"Hypertension, essential" (no controls excluded) || ||	TRUE	igd	43854655	435435	17	0.0014749	4.8e-08	ukb-b-1996	Salad / raw vegetable intake || id:ukb-b-1996	TRUE	reported	igd	2	TRUE	29.8002
83	rs4083969	G	C	G	C	0.017133	-0.0078	0.057217	0.04221	FALSE	TRUE	FALSE	finn-b-I9_HYPTENSESS_EXNONE	1	231866480	0.0236	NA	0.739799	"Hypertension, essential" (no controls excluded) || id:finn-b-I9_HYPTENSESS_EXNONE	"Hypertension, essential" (no controls excluded)	"Hypertension, essential" (no controls excluded) || ||	TRUE	igd	231866480	435435	1	0.00311517	3.8e-08	ukb-b-1996	Salad / raw vegetable intake || id:ukb-b-1996	TRUE	reported	igd	2	TRUE	30.2485
84	rs4291983	A	C	A	C	-0.00839985	-0.0065	0.517576	0.5032	FALSE	FALSE	FALSE	finn-b-I9_HYPTENSESS_EXNONE	18	38106410	0.0094	NA	0.4873	"Hypertension, essential" (no controls excluded) || id:finn-b-I9_HYPTENSESS_EXNONE	"Hypertension, essential" (no controls excluded)	"Hypertension, essential" (no controls excluded) || ||	TRUE	igd	38106410	435435	18	0.00142481	3.7e-09	ukb-b-1996	Salad / raw vegetable intake || id:ukb-b-1996	TRUE	reported	igd	2	TRUE	34.7559
85	rs57221424	G	C	G	C	0.00894101	-0.0076	0.321733	0.3119	FALSE	TRUE	FALSE	finn-b-I9_HYPTENSESS_EXNONE	7	35215670	0.0102	NA	0.457	"Hypertension, essential" (no controls excluded) || id:finn-b-I9_HYPTENSESS_EXNONE	"Hypertension, essential" (no controls excluded)	"Hypertension, essential" (no controls excluded) || ||	TRUE	igd	35215670	435435	7	0.00153327	5.5e-09	ukb-b-1996	Salad / raw vegetable intake || id:ukb-b-1996	TRUE	reported	igd	2	TRUE	34.0045
86	rs62461186	C	A	C	A	-0.0113438	0.0125	0.179827	0.1075	FALSE	FALSE	FALSE	finn-b-I9_HYPTENSESS_EXNONE	7	77730153	0.0152	NA	0.4096	"Hypertension, essential" (no controls excluded) || id:finn-b-I9_HYPTENSESS_EXNONE	"Hypertension, essential" (no controls excluded)	"Hypertension, essential" (no controls excluded) || ||	TRUE	igd	77730153	435435	7	0.00185732	1e-09	ukb-b-1996	Salad / raw vegetable intake || id:ukb-b-1996	TRUE	reported	igd	2	TRUE	37.303
87	rs6482190	G	A	G	A	0.0112719	-0.0152	0.719408	0.7893	FALSE	FALSE	FALSE	finn-b-I9_HYPTENSESS_EXNONE	10	22037809	0.0116	NA	0.189	"Hypertension, essential" (no controls excluded) || id:finn-b-I9_HYPTENSESS_EXNONE	"Hypertension, essential" (no controls excluded)	"Hypertension, essential" (no controls excluded) || ||	TRUE	igd	22037809	435435	10	0.00159025	1.4e-12	ukb-b-1996	Salad / raw vegetable intake || id:ukb-b-1996	TRUE	reported	igd	2	TRUE	50.2416
88	rs75248709	T	C	T	C	-0.0197339	-0.002	0.045947	0.05313	FALSE	FALSE	FALSE	finn-b-I9_HYPTENSESS_EXNONE	6	92348945	0.0211	NA	0.9259	"Hypertension, essential" (no controls excluded) || id:finn-b-I9_HYPTENSESS_EXNONE	"Hypertension, essential" (no controls excluded)	"Hypertension, essential" (no controls excluded) || ||	TRUE	igd	92348945	435435	6	0.00352774	2.2e-08	ukb-b-1996	Salad / raw vegetable intake || id:ukb-b-1996	TRUE	reported	igd	2	TRUE	31.292
89	rs7619139	A	T	A	T	0.0124765	0.0078	0.589193	0.5828	FALSE	TRUE	FALSE	finn-b-I9_HYPTENSESS_EXNONE	3	25110415	0.0095	NA	0.411	"Hypertension, essential" (no controls excluded) || id:finn-b-I9_HYPTENSESS_EXNONE	"Hypertension, essential" (no controls excluded)	"Hypertension, essential" (no controls excluded) || ||	TRUE	igd	25110415	435435	3	0.00145086	8e-18	ukb-b-1996	Salad / raw vegetable intake || id:ukb-b-1996	TRUE	reported	igd	2	TRUE	73.9494
90	rs7821179	C	G	C	G	-0.0108184	0.0112	0.846577	0.8465	FALSE	TRUE	FALSE	finn-b-I9_HYPTENSESS_EXNONE	8	83061099	0.0131	NA	0.3936	"Hypertension, essential" (no controls excluded) || id:finn-b-I9_HYPTENSESS_EXNONE	"Hypertension, essential" (no controls excluded)	"Hypertension, essential" (no controls excluded) || ||	TRUE	igd	83061099	435435	8	0.00197644	4.4e-08	ukb-b-1996	Salad / raw vegetable intake || id:ukb-b-1996	TRUE	reported	igd	2	TRUE	29.9612
91	rs790561	G	A	G	A	0.012474	-0.0198	0.704134	0.7341	FALSE	FALSE	FALSE	finn-b-I9_HYPTENSESS_EXNONE	8	64618026	0.0107	NA	0.0630304	"Hypertension, essential" (no controls excluded) || id:finn-b-I9_HYPTENSESS_EXNONE	"Hypertension, essential" (no controls excluded)	"Hypertension, essential" (no controls excluded) || ||	TRUE	igd	64618026	435435	8	0.00156199	1.4e-15	ukb-b-1996	Salad / raw vegetable intake || id:ukb-b-1996	TRUE	reported	igd	2	TRUE	63.7757
92	rs8130508	A	G	A	G	0.0087404	0.0011	0.289686	0.3139	FALSE	FALSE	FALSE	finn-b-I9_HYPTENSESS_EXNONE	21	19049865	0.0102	NA	0.9109	"Hypertension, essential" (no controls excluded) || id:finn-b-I9_HYPTENSESS_EXNONE	"Hypertension, essential" (no controls excluded)	"Hypertension, essential" (no controls excluded) || ||	TRUE	igd	19049865	435435	21	0.00157797	3e-08	ukb-b-1996	Salad / raw vegetable intake || id:ukb-b-1996	TRUE	reported	igd	2	TRUE	30.6807
93	rs1052352	T	C	T	C	0.00816444	-0.0336	0.52355	0.4797	FALSE	FALSE	FALSE	finn-b-I9_MI	16	31195279	0.0156	NA	0.0316898	Myocardial infarction || id:finn-b-I9_MI	Myocardial infarction	Myocardial infarction || ||	TRUE	igd	31195279	435435	16	0.00142564	1e-08	ukb-b-1996	Salad / raw vegetable intake || id:ukb-b-1996	TRUE	reported	igd	2	TRUE	32.7969
94	rs10819082	A	G	A	G	-0.00916475	0.044	0.66734	0.7916	FALSE	FALSE	FALSE	finn-b-I9_MI	9	128645617	0.0193	NA	0.0224802	Myocardial infarction || id:finn-b-I9_MI	Myocardial infarction	Myocardial infarction || ||	TRUE	igd	128645617	435435	9	0.00151342	1.4e-09	ukb-b-1996	Salad / raw vegetable intake || id:ukb-b-1996	TRUE	reported	igd	2	TRUE	36.671
95	rs12203592	T	C	T	C	-0.0102862	0.047	0.219338	0.03081	FALSE	FALSE	FALSE	finn-b-I9_MI	6	396321	0.047	NA	0.3172	Myocardial infarction || id:finn-b-I9_MI	Myocardial infarction	Myocardial infarction || ||	TRUE	igd	396321	435435	6	0.00169411	1.3e-09	ukb-b-1996	Salad / raw vegetable intake || id:ukb-b-1996	TRUE	reported	igd	2	TRUE	36.8661
96	rs12908495	A	C	A	C	-0.00935	0.0002	0.242533	0.1601	FALSE	FALSE	FALSE	finn-b-I9_MI	15	97011280	0.0212	NA	0.9927	Myocardial infarction || id:finn-b-I9_MI	Myocardial infarction	Myocardial infarction || ||	TRUE	igd	97011280	435435	15	0.00166573	2e-08	ukb-b-1996	Salad / raw vegetable intake || id:ukb-b-1996	TRUE	reported	igd	2	TRUE	31.5075
97	rs17460017	T	A	T	A	0.0111744	-0.039	0.190124	0.1796	FALSE	TRUE	FALSE	finn-b-I9_MI	5	137717681	0.0202	NA	0.0539995	Myocardial infarction || id:finn-b-I9_MI	Myocardial infarction	Myocardial infarction || ||	TRUE	igd	137717681	435435	5	0.00181338	7.2e-10	ukb-b-1996	Salad / raw vegetable intake || id:ukb-b-1996	TRUE	reported	igd	2	TRUE	37.9726
98	rs1890012	G	T	G	T	-0.0104258	0.0055	0.19473	0.2278	FALSE	FALSE	FALSE	finn-b-I9_MI	13	54934882	0.0186	NA	0.764999	Myocardial infarction || id:finn-b-I9_MI	Myocardial infarction	Myocardial infarction || ||	TRUE	igd	54933682	435435	13	0.00180794	8.1e-09	ukb-b-1996	Salad / raw vegetable intake || id:ukb-b-1996	TRUE	reported	igd	2	TRUE	33.2545
99	rs3095337	C	G	C	G	-0.0126218	0.0312	0.203909	0.09383	FALSE	TRUE	FALSE	finn-b-I9_MI	6	30737591	0.0288	NA	0.2794	Myocardial infarction || id:finn-b-I9_MI	Myocardial infarction	Myocardial infarction || ||	TRUE	igd	30737591	435435	6	0.00176637	9e-13	ukb-b-1996	Salad / raw vegetable intake || id:ukb-b-1996	TRUE	reported	igd	2	TRUE	51.0598
100	rs3129962	A	G	A	G	-0.0133033	0.0681	0.129168	0.06796	FALSE	FALSE	FALSE	finn-b-I9_MI	6	32379383	0.0387	NA	0.0782997	Myocardial infarction || id:finn-b-I9_MI	Myocardial infarction	Myocardial infarction || ||	TRUE	igd	32379383	435435	6	0.00212261	3.7e-10	ukb-b-1996	Salad / raw vegetable intake || id:ukb-b-1996	TRUE	reported	igd	2	TRUE	39.2806
101	rs34186148	C	G	C	G	-0.00805142	-0.006	0.370054	0.254	FALSE	TRUE	FALSE	finn-b-I9_MI	17	43854655	0.018	NA	0.7377	Myocardial infarction || id:finn-b-I9_MI	Myocardial infarction	Myocardial infarction || ||	TRUE	igd	43854655	435435	17	0.0014749	4.8e-08	ukb-b-1996	Salad / raw vegetable intake || id:ukb-b-1996	TRUE	reported	igd	2	TRUE	29.8002
102	rs4083969	G	C	G	C	0.017133	-0.019	0.057217	0.04217	FALSE	TRUE	FALSE	finn-b-I9_MI	1	231866480	0.039	NA	0.6269	Myocardial infarction || id:finn-b-I9_MI	Myocardial infarction	Myocardial infarction || ||	TRUE	igd	231866480	435435	1	0.00311517	3.8e-08	ukb-b-1996	Salad / raw vegetable intake || id:ukb-b-1996	TRUE	reported	igd	2	TRUE	30.2485
103	rs4291983	A	C	A	C	-0.00839985	-0.029	0.517576	0.503	FALSE	FALSE	FALSE	finn-b-I9_MI	18	38106410	0.0155	NA	0.0624496	Myocardial infarction || id:finn-b-I9_MI	Myocardial infarction	Myocardial infarction || ||	TRUE	igd	38106410	435435	18	0.00142481	3.7e-09	ukb-b-1996	Salad / raw vegetable intake || id:ukb-b-1996	TRUE	reported	igd	2	TRUE	34.7559
104	rs57221424	G	C	G	C	0.00894101	0.0004	0.321733	0.3116	FALSE	TRUE	FALSE	finn-b-I9_MI	7	35215670	0.0169	NA	0.9805	Myocardial infarction || id:finn-b-I9_MI	Myocardial infarction	Myocardial infarction || ||	TRUE	igd	35215670	435435	7	0.00153327	5.5e-09	ukb-b-1996	Salad / raw vegetable intake || id:ukb-b-1996	TRUE	reported	igd	2	TRUE	34.0045
105	rs62461186	C	A	C	A	-0.0113438	0.0022	0.179827	0.1078	FALSE	FALSE	FALSE	finn-b-I9_MI	7	77730153	0.0253	NA	0.93	Myocardial infarction || id:finn-b-I9_MI	Myocardial infarction	Myocardial infarction || ||	TRUE	igd	77730153	435435	7	0.00185732	1e-09	ukb-b-1996	Salad / raw vegetable intake || id:ukb-b-1996	TRUE	reported	igd	2	TRUE	37.303
106	rs6482190	G	A	G	A	0.0112719	-0.0073	0.719408	0.7893	FALSE	FALSE	FALSE	finn-b-I9_MI	10	22037809	0.0192	NA	0.7031	Myocardial infarction || id:finn-b-I9_MI	Myocardial infarction	Myocardial infarction || ||	TRUE	igd	22037809	435435	10	0.00159025	1.4e-12	ukb-b-1996	Salad / raw vegetable intake || id:ukb-b-1996	TRUE	reported	igd	2	TRUE	50.2416
107	rs75248709	T	C	T	C	-0.0197339	0.0165	0.045947	0.05297	FALSE	FALSE	FALSE	finn-b-I9_MI	6	92348945	0.0351	NA	0.6376	Myocardial infarction || id:finn-b-I9_MI	Myocardial infarction	Myocardial infarction || ||	TRUE	igd	92348945	435435	6	0.00352774	2.2e-08	ukb-b-1996	Salad / raw vegetable intake || id:ukb-b-1996	TRUE	reported	igd	2	TRUE	31.292
108	rs7619139	A	T	A	T	0.0124765	0.0059	0.589193	0.5833	FALSE	TRUE	FALSE	finn-b-I9_MI	3	25110415	0.0158	NA	0.708101	Myocardial infarction || id:finn-b-I9_MI	Myocardial infarction	Myocardial infarction || ||	TRUE	igd	25110415	435435	3	0.00145086	8e-18	ukb-b-1996	Salad / raw vegetable intake || id:ukb-b-1996	TRUE	reported	igd	2	TRUE	73.9494
109	rs7821179	C	G	C	G	-0.0108184	-0.0039	0.846577	0.8468	FALSE	TRUE	FALSE	finn-b-I9_MI	8	83061099	0.0217	NA	0.8567	Myocardial infarction || id:finn-b-I9_MI	Myocardial infarction	Myocardial infarction || ||	TRUE	igd	83061099	435435	8	0.00197644	4.4e-08	ukb-b-1996	Salad / raw vegetable intake || id:ukb-b-1996	TRUE	reported	igd	2	TRUE	29.9612
110	rs790561	G	A	G	A	0.012474	-0.0272	0.704134	0.7337	FALSE	FALSE	FALSE	finn-b-I9_MI	8	64618026	0.0177	NA	0.123	Myocardial infarction || id:finn-b-I9_MI	Myocardial infarction	Myocardial infarction || ||	TRUE	igd	64618026	435435	8	0.00156199	1.4e-15	ukb-b-1996	Salad / raw vegetable intake || id:ukb-b-1996	TRUE	reported	igd	2	TRUE	63.7757
111	rs8130508	A	G	A	G	0.0087404	0.0037	0.289686	0.3135	FALSE	FALSE	FALSE	finn-b-I9_MI	21	19049865	0.0168	NA	0.8277	Myocardial infarction || id:finn-b-I9_MI	Myocardial infarction	Myocardial infarction || ||	TRUE	igd	19049865	435435	21	0.00157797	3e-08	ukb-b-1996	Salad / raw vegetable intake || id:ukb-b-1996	TRUE	reported	igd	2	TRUE	30.6807
112	rs1052352	T	C	T	C	0.00816444	-0.0198026	0.52355	NA	FALSE	FALSE	FALSE	ieu-a-26	16	31195279	0.0200183	9581	0.32	Type 2 diabetes || id:ieu-a-26	Type 2 diabetes	Type 2 diabetes || ||	TRUE	igd	31195279	435435	16	0.00142564	1e-08	ukb-b-1996	Salad / raw vegetable intake || id:ukb-b-1996	TRUE	reported	igd	2	TRUE	32.7969
113	rs10819082	A	G	A	G	-0.00916475	0.00995033	0.66734	NA	FALSE	FALSE	FALSE	ieu-a-26	9	128645617	0.0202167	9581	0.69	Type 2 diabetes || id:ieu-a-26	Type 2 diabetes	Type 2 diabetes || ||	TRUE	igd	128645617	435435	9	0.00151342	1.4e-09	ukb-b-1996	Salad / raw vegetable intake || id:ukb-b-1996	TRUE	reported	igd	2	TRUE	36.671
114	rs12908495	A	C	A	C	-0.00935	0.00995033	0.242533	NA	FALSE	FALSE	FALSE	ieu-a-26	15	97011280	0.0228602	9581	0.77	Type 2 diabetes || id:ieu-a-26	Type 2 diabetes	Type 2 diabetes || ||	TRUE	igd	97011280	435435	15	0.00166573	2e-08	ukb-b-1996	Salad / raw vegetable intake || id:ukb-b-1996	TRUE	reported	igd	2	TRUE	31.5075
115	rs1890012	G	T	G	T	-0.0104258	0.00995033	0.19473	NA	FALSE	FALSE	FALSE	ieu-a-26	13	54934882	0.0252783	9581	0.719999	Type 2 diabetes || id:ieu-a-26	Type 2 diabetes	Type 2 diabetes || ||	TRUE	igd	54933682	435435	13	0.00180794	8.1e-09	ukb-b-1996	Salad / raw vegetable intake || id:ukb-b-1996	TRUE	reported	igd	2	TRUE	33.2545
116	rs3129962	A	G	A	G	-0.0133033	0	0.129168	NA	FALSE	FALSE	FALSE	ieu-a-26	6	32379383	0.0306491	9581	1	Type 2 diabetes || id:ieu-a-26	Type 2 diabetes	Type 2 diabetes || ||	TRUE	igd	32379383	435435	6	0.00212261	3.7e-10	ukb-b-1996	Salad / raw vegetable intake || id:ukb-b-1996	TRUE	reported	igd	2	TRUE	39.2806
117	rs4291983	A	C	A	C	-0.00839985	0.00995033	0.517576	NA	FALSE	FALSE	FALSE	ieu-a-26	18	38106410	0.0177755	9581	0.73	Type 2 diabetes || id:ieu-a-26	Type 2 diabetes	Type 2 diabetes || ||	TRUE	igd	38106410	435435	18	0.00142481	3.7e-09	ukb-b-1996	Salad / raw vegetable intake || id:ukb-b-1996	TRUE	reported	igd	2	TRUE	34.7559
118	rs62461186	C	A	C	A	-0.0113438	-0.00995033	0.179827	NA	FALSE	FALSE	FALSE	ieu-a-26	7	77760947	0.0228602	12172	0.8	Type 2 diabetes || id:ieu-a-26	Type 2 diabetes	Type 2 diabetes || ||	TRUE	igd	77730153	435435	7	0.00185732	1e-09	ukb-b-1996	Salad / raw vegetable intake || id:ukb-b-1996	TRUE	reported	igd	2	TRUE	37.303
119	rs6482190	G	A	G	A	0.0112719	0	0.719408	NA	FALSE	FALSE	FALSE	ieu-a-26	10	22037809	0.0177755	10705	0.86	Type 2 diabetes || id:ieu-a-26	Type 2 diabetes	Type 2 diabetes || ||	TRUE	igd	22037809	435435	10	0.00159025	1.4e-12	ukb-b-1996	Salad / raw vegetable intake || id:ukb-b-1996	TRUE	reported	igd	2	TRUE	50.2416
120	rs790561	G	A	G	A	0.012474	-0.0582689	0.704134	NA	FALSE	FALSE	FALSE	ieu-a-26	8	64618026	0.0192621	12172	0.004	Type 2 diabetes || id:ieu-a-26	Type 2 diabetes	Type 2 diabetes || ||	TRUE	igd	64618026	435435	8	0.00156199	1.4e-15	ukb-b-1996	Salad / raw vegetable intake || id:ukb-b-1996	TRUE	reported	igd	2	TRUE	63.7757
121	rs8130508	A	G	A	G	0.0087404	0.00995033	0.289686	NA	FALSE	FALSE	FALSE	ieu-a-26	21	19049865	0.0176002	12172	0.49	Type 2 diabetes || id:ieu-a-26	Type 2 diabetes	Type 2 diabetes || ||	TRUE	igd	19049865	435435	21	0.00157797	3e-08	ukb-b-1996	Salad / raw vegetable intake || id:ukb-b-1996	TRUE	reported	igd	2	TRUE	30.6807
122	rs1052352	T	C	T	C	0.00816444	-0.077	0.52355	0.525	FALSE	FALSE	FALSE	ieu-a-92	16	31195279	0.035	48439	0.0290001	Obesity class 3 || id:ieu-a-92	Obesity class 3	Obesity class 3 || ||	TRUE	igd	31195279	435435	16	0.00142564	1e-08	ukb-b-1996	Salad / raw vegetable intake || id:ukb-b-1996	TRUE	reported	igd	2	TRUE	32.7969
123	rs10819082	A	G	A	G	-0.00916475	-0.042	0.66734	0.683	FALSE	FALSE	FALSE	ieu-a-92	9	128645617	0.038	40183	0.26	Obesity class 3 || id:ieu-a-92	Obesity class 3	Obesity class 3 || ||	TRUE	igd	128645617	435435	9	0.00151342	1.4e-09	ukb-b-1996	Salad / raw vegetable intake || id:ukb-b-1996	TRUE	reported	igd	2	TRUE	36.671
124	rs12908495	A	C	A	C	-0.00935	0.067	0.242533	0.167	FALSE	FALSE	FALSE	ieu-a-92	15	97011280	0.043	37743	0.12	Obesity class 3 || id:ieu-a-92	Obesity class 3	Obesity class 3 || ||	TRUE	igd	97011280	435435	15	0.00166573	2e-08	ukb-b-1996	Salad / raw vegetable intake || id:ukb-b-1996	TRUE	reported	igd	2	TRUE	31.5075
125	rs17460017	T	A	T	A	0.0111744	-0.035	0.190124	0.2	FALSE	TRUE	FALSE	ieu-a-92	5	137749375	0.047	34580	0.46	Obesity class 3 || id:ieu-a-92	Obesity class 3	Obesity class 3 || ||	TRUE	igd	137717681	435435	5	0.00181338	7.2e-10	ukb-b-1996	Salad / raw vegetable intake || id:ukb-b-1996	TRUE	reported	igd	2	TRUE	37.9726
126	rs1890012	G	T	G	T	-0.0104258	0.024	0.19473	0.225	FALSE	FALSE	FALSE	ieu-a-92	13	54934882	0.047	36519	0.61	Obesity class 3 || id:ieu-a-92	Obesity class 3	Obesity class 3 || ||	TRUE	igd	54933682	435435	13	0.00180794	8.1e-09	ukb-b-1996	Salad / raw vegetable intake || id:ukb-b-1996	TRUE	reported	igd	2	TRUE	33.2545
127	rs3095337	C	G	C	G	-0.0126218	0.1	0.203909	0.195	FALSE	TRUE	FALSE	ieu-a-92	6	30737591	0.054	33149	0.0580003	Obesity class 3 || id:ieu-a-92	Obesity class 3	Obesity class 3 || ||	TRUE	igd	30737591	435435	6	0.00176637	9e-13	ukb-b-1996	Salad / raw vegetable intake || id:ukb-b-1996	TRUE	reported	igd	2	TRUE	51.0598
128	rs3129962	A	G	A	G	-0.0133033	0.11	0.129168	NA	FALSE	FALSE	FALSE	ieu-a-92	6	32379383	0.069	31437	0.12	Obesity class 3 || id:ieu-a-92	Obesity class 3	Obesity class 3 || ||	TRUE	igd	32379383	435435	6	0.00212261	3.7e-10	ukb-b-1996	Salad / raw vegetable intake || id:ukb-b-1996	TRUE	reported	igd	2	TRUE	39.2806
129	rs4083969	G	C	G	C	0.017133	-0.056	0.057217	0.075	FALSE	TRUE	FALSE	ieu-a-92	1	231866480	0.09	27225	0.54	Obesity class 3 || id:ieu-a-92	Obesity class 3	Obesity class 3 || ||	TRUE	igd	231866480	435435	1	0.00311517	3.8e-08	ukb-b-1996	Salad / raw vegetable intake || id:ukb-b-1996	TRUE	reported	igd	2	TRUE	30.2485
130	rs4291983	A	C	A	C	-0.00839985	0.023	0.517576	0.442	FALSE	FALSE	FALSE	ieu-a-92	18	38106410	0.034	48005	0.49	Obesity class 3 || id:ieu-a-92	Obesity class 3	Obesity class 3 || ||	TRUE	igd	38106410	435435	18	0.00142481	3.7e-09	ukb-b-1996	Salad / raw vegetable intake || id:ukb-b-1996	TRUE	reported	igd	2	TRUE	34.7559
131	rs57221424	G	C	G	C	0.00894101	0.035	0.321733	0.196	FALSE	TRUE	FALSE	ieu-a-92	7	35225518	0.043	43083	0.41	Obesity class 3 || id:ieu-a-92	Obesity class 3	Obesity class 3 || ||	TRUE	igd	35215670	435435	7	0.00153327	5.5e-09	ukb-b-1996	Salad / raw vegetable intake || id:ukb-b-1996	TRUE	reported	igd	2	TRUE	34.0045
132	rs62461186	C	A	C	A	-0.0113438	0.031	0.179827	0.133	FALSE	FALSE	FALSE	ieu-a-92	7	77743726	0.053	32363	0.57	Obesity class 3 || id:ieu-a-92	Obesity class 3	Obesity class 3 || ||	TRUE	igd	77730153	435435	7	0.00185732	1e-09	ukb-b-1996	Salad / raw vegetable intake || id:ukb-b-1996	TRUE	reported	igd	2	TRUE	37.303
133	rs6482190	G	A	G	A	0.0112719	-0.039	0.719408	0.75	FALSE	FALSE	FALSE	ieu-a-92	10	22037809	0.04	37724	0.33	Obesity class 3 || id:ieu-a-92	Obesity class 3	Obesity class 3 || ||	TRUE	igd	22037809	435435	10	0.00159025	1.4e-12	ukb-b-1996	Salad / raw vegetable intake || id:ukb-b-1996	TRUE	reported	igd	2	TRUE	50.2416
134	rs7619139	A	T	A	T	0.0124765	0.053	0.589193	0.6	FALSE	TRUE	FALSE	ieu-a-92	3	25110415	0.036	45546	0.14	Obesity class 3 || id:ieu-a-92	Obesity class 3	Obesity class 3 || ||	TRUE	igd	25110415	435435	3	0.00145086	8e-18	ukb-b-1996	Salad / raw vegetable intake || id:ukb-b-1996	TRUE	reported	igd	2	TRUE	73.9494
135	rs7821179	C	G	C	G	-0.0108184	-0.013	0.846577	0.858	FALSE	TRUE	FALSE	ieu-a-92	8	83072572	0.056	32467	0.82	Obesity class 3 || id:ieu-a-92	Obesity class 3	Obesity class 3 || ||	TRUE	igd	83061099	435435	8	0.00197644	4.4e-08	ukb-b-1996	Salad / raw vegetable intake || id:ukb-b-1996	TRUE	reported	igd	2	TRUE	29.9612
136	rs790561	G	A	G	A	0.012474	-0.039	0.704134	0.717	FALSE	FALSE	FALSE	ieu-a-92	8	64618026	0.042	37721	0.35	Obesity class 3 || id:ieu-a-92	Obesity class 3	Obesity class 3 || ||	TRUE	igd	64618026	435435	8	0.00156199	1.4e-15	ukb-b-1996	Salad / raw vegetable intake || id:ukb-b-1996	TRUE	reported	igd	2	TRUE	63.7757
137	rs8130508	A	G	A	G	0.0087404	-0.034	0.289686	0.2	FALSE	FALSE	FALSE	ieu-a-92	21	19049865	0.042	37742	0.42	Obesity class 3 || id:ieu-a-92	Obesity class 3	Obesity class 3 || ||	TRUE	igd	19049865	435435	21	0.00157797	3e-08	ukb-b-1996	Salad / raw vegetable intake || id:ukb-b-1996	TRUE	reported	igd	2	TRUE	30.6807
138	rs1052352	T	C	T	C	0.00816444	0.0019	0.52355	NA	FALSE	FALSE	FALSE	ieu-b-103	16	31195279	0.0036	46368	0.601501	HbA1C || id:ieu-b-103	HbA1C	HbA1C || ||	TRUE	igd	31195279	435435	16	0.00142564	1e-08	ukb-b-1996	Salad / raw vegetable intake || id:ukb-b-1996	TRUE	reported	igd	2	TRUE	32.7969
139	rs10819082	A	G	A	G	-0.00916475	0.0019	0.66734	NA	FALSE	FALSE	FALSE	ieu-b-103	9	128645617	0.0036	46368	0.6018	HbA1C || id:ieu-b-103	HbA1C	HbA1C || ||	TRUE	igd	128645617	435435	9	0.00151342	1.4e-09	ukb-b-1996	Salad / raw vegetable intake || id:ukb-b-1996	TRUE	reported	igd	2	TRUE	36.671
140	rs12203592	T	C	T	C	-0.0102862	-0.0039	0.219338	NA	FALSE	FALSE	FALSE	ieu-b-103	6	396321	0.0087	46368	0.6567	HbA1C || id:ieu-b-103	HbA1C	HbA1C || ||	TRUE	igd	396321	435435	6	0.00169411	1.3e-09	ukb-b-1996	Salad / raw vegetable intake || id:ukb-b-1996	TRUE	reported	igd	2	TRUE	36.8661
141	rs12908495	A	C	A	C	-0.00935	0.0025	0.242533	NA	FALSE	FALSE	FALSE	ieu-b-103	15	97011280	0.0041	46368	0.5331	HbA1C || id:ieu-b-103	HbA1C	HbA1C || ||	TRUE	igd	97011280	435435	15	0.00166573	2e-08	ukb-b-1996	Salad / raw vegetable intake || id:ukb-b-1996	TRUE	reported	igd	2	TRUE	31.5075
142	rs1890012	G	T	G	T	-0.0104258	-0.0006	0.19473	NA	FALSE	FALSE	FALSE	ieu-b-103	13	54934882	0.0043	46368	0.8841	HbA1C || id:ieu-b-103	HbA1C	HbA1C || ||	TRUE	igd	54933682	435435	13	0.00180794	8.1e-09	ukb-b-1996	Salad / raw vegetable intake || id:ukb-b-1996	TRUE	reported	igd	2	TRUE	33.2545
143	rs3129962	A	G	A	G	-0.0133033	0.0174	0.129168	NA	FALSE	FALSE	FALSE	ieu-b-103	6	32379383	0.0061	46368	0.00402198	HbA1C || id:ieu-b-103	HbA1C	HbA1C || ||	TRUE	igd	32379383	435435	6	0.00212261	3.7e-10	ukb-b-1996	Salad / raw vegetable intake || id:ukb-b-1996	TRUE	reported	igd	2	TRUE	39.2806
144	rs4291983	A	C	A	C	-0.00839985	-0.0016	0.517576	NA	FALSE	FALSE	FALSE	ieu-b-103	18	38106410	0.0034	46368	0.6362	HbA1C || id:ieu-b-103	HbA1C	HbA1C || ||	TRUE	igd	38106410	435435	18	0.00142481	3.7e-09	ukb-b-1996	Salad / raw vegetable intake || id:ukb-b-1996	TRUE	reported	igd	2	TRUE	34.7559
145	rs62461186	C	A	C	A	-0.0113438	0.0064	0.179827	NA	FALSE	FALSE	FALSE	ieu-b-103	7	77760947	0.0045	46368	0.153	HbA1C || id:ieu-b-103	HbA1C	HbA1C || ||	TRUE	igd	77730153	435435	7	0.00185732	1e-09	ukb-b-1996	Salad / raw vegetable intake || id:ukb-b-1996	TRUE	reported	igd	2	TRUE	37.303
146	rs6482190	G	A	G	A	0.0112719	0.0035	0.719408	NA	FALSE	FALSE	FALSE	ieu-b-103	10	22037809	0.0038	46368	0.362	HbA1C || id:ieu-b-103	HbA1C	HbA1C || ||	TRUE	igd	22037809	435435	10	0.00159025	1.4e-12	ukb-b-1996	Salad / raw vegetable intake || id:ukb-b-1996	TRUE	reported	igd	2	TRUE	50.2416
147	rs790561	G	A	G	A	0.012474	-0.0009	0.704134	NA	FALSE	FALSE	FALSE	ieu-b-103	8	64618026	0.0038	46368	0.8095	HbA1C || id:ieu-b-103	HbA1C	HbA1C || ||	TRUE	igd	64618026	435435	8	0.00156199	1.4e-15	ukb-b-1996	Salad / raw vegetable intake || id:ukb-b-1996	TRUE	reported	igd	2	TRUE	63.7757
148	rs8130508	A	G	A	G	0.0087404	0.0014	0.289686	NA	FALSE	FALSE	FALSE	ieu-b-103	21	19049865	0.0038	46368	0.7094	HbA1C || id:ieu-b-103	HbA1C	HbA1C || ||	TRUE	igd	19049865	435435	21	0.00157797	3e-08	ukb-b-1996	Salad / raw vegetable intake || id:ukb-b-1996	TRUE	reported	igd	2	TRUE	30.6807
149	rs1052352	T	C	T	C	0.00816444	0.00719297	0.52355	0.522272	FALSE	FALSE	FALSE	met-d-HDL_C	16	31195279	0.00368513	NA	0.0810009	HDL cholesterol || id:met-d-HDL_C	HDL cholesterol	HDL cholesterol || ||	TRUE	igd	31195279	435435	16	0.00142564	1e-08	ukb-b-1996	Salad / raw vegetable intake || id:ukb-b-1996	TRUE	reported	igd	2	TRUE	32.7969
150	rs10819082	A	G	A	G	-0.00916475	-0.00349809	0.66734	0.667465	FALSE	FALSE	FALSE	met-d-HDL_C	9	128645617	0.00391864	NA	0.36	HDL cholesterol || id:met-d-HDL_C	HDL cholesterol	HDL cholesterol || ||	TRUE	igd	128645617	435435	9	0.00151342	1.4e-09	ukb-b-1996	Salad / raw vegetable intake || id:ukb-b-1996	TRUE	reported	igd	2	TRUE	36.671
151	rs12203592	T	C	T	C	-0.0102862	-0.00393388	0.219338	0.219182	FALSE	FALSE	FALSE	met-d-HDL_C	6	396321	0.00440356	NA	0.21	HDL cholesterol || id:met-d-HDL_C	HDL cholesterol	HDL cholesterol || ||	TRUE	igd	396321	435435	6	0.00169411	1.3e-09	ukb-b-1996	Salad / raw vegetable intake || id:ukb-b-1996	TRUE	reported	igd	2	TRUE	36.8661
152	rs12908495	A	C	A	C	-0.00935	-0.00355244	0.242533	0.241653	FALSE	FALSE	FALSE	met-d-HDL_C	15	97011280	0.00432469	NA	0.760001	HDL cholesterol || id:met-d-HDL_C	HDL cholesterol	HDL cholesterol || ||	TRUE	igd	97011280	435435	15	0.00166573	2e-08	ukb-b-1996	Salad / raw vegetable intake || id:ukb-b-1996	TRUE	reported	igd	2	TRUE	31.5075
153	rs17460017	T	A	T	A	0.0111744	0.0121136	0.190124	0.190266	FALSE	TRUE	FALSE	met-d-HDL_C	5	137717681	0.00470406	NA	0.00309999	HDL cholesterol || id:met-d-HDL_C	HDL cholesterol	HDL cholesterol || ||	TRUE	igd	137717681	435435	5	0.00181338	7.2e-10	ukb-b-1996	Salad / raw vegetable intake || id:ukb-b-1996	TRUE	reported	igd	2	TRUE	37.9726
154	rs1890012	G	T	G	T	-0.0104258	0.00482561	0.19473	0.194934	FALSE	FALSE	FALSE	met-d-HDL_C	13	54933682	0.00468388	NA	0.34	HDL cholesterol || id:met-d-HDL_C	HDL cholesterol	HDL cholesterol || ||	TRUE	igd	54933682	435435	13	0.00180794	8.1e-09	ukb-b-1996	Salad / raw vegetable intake || id:ukb-b-1996	TRUE	reported	igd	2	TRUE	33.2545
155	rs3095337	C	G	C	G	-0.0126218	-0.016072	0.203909	0.20474	FALSE	TRUE	FALSE	met-d-HDL_C	6	30737591	0.00456601	NA	0.000109999	HDL cholesterol || id:met-d-HDL_C	HDL cholesterol	HDL cholesterol || ||	TRUE	igd	30737591	435435	6	0.00176637	9e-13	ukb-b-1996	Salad / raw vegetable intake || id:ukb-b-1996	TRUE	reported	igd	2	TRUE	51.0598
156	rs3129962	A	G	A	G	-0.0133033	-0.0144804	0.129168	0.129772	FALSE	FALSE	FALSE	met-d-HDL_C	6	32379383	0.00548274	NA	0.00369999	HDL cholesterol || id:met-d-HDL_C	HDL cholesterol	HDL cholesterol || ||	TRUE	igd	32379383	435435	6	0.00212261	3.7e-10	ukb-b-1996	Salad / raw vegetable intake || id:ukb-b-1996	TRUE	reported	igd	2	TRUE	39.2806
157	rs34186148	C	G	C	G	-0.00805142	-0.0103918	0.370054	0.368509	FALSE	TRUE	FALSE	met-d-HDL_C	17	43854655	0.00383871	NA	0.00909997	HDL cholesterol || id:met-d-HDL_C	HDL cholesterol	HDL cholesterol || ||	TRUE	igd	43854655	435435	17	0.0014749	4.8e-08	ukb-b-1996	Salad / raw vegetable intake || id:ukb-b-1996	TRUE	reported	igd	2	TRUE	29.8002
158	rs4083969	G	C	G	C	0.017133	0.00855376	0.057217	0.056692	FALSE	TRUE	FALSE	met-d-HDL_C	1	231866480	0.00809529	NA	0.43	HDL cholesterol || id:met-d-HDL_C	HDL cholesterol	HDL cholesterol || ||	TRUE	igd	231866480	435435	1	0.00311517	3.8e-08	ukb-b-1996	Salad / raw vegetable intake || id:ukb-b-1996	TRUE	reported	igd	2	TRUE	30.2485
159	rs4291983	A	C	A	C	-0.00839985	-0.000303323	0.517576	0.516454	FALSE	FALSE	FALSE	met-d-HDL_C	18	38106410	0.00368911	NA	0.81	HDL cholesterol || id:met-d-HDL_C	HDL cholesterol	HDL cholesterol || ||	TRUE	igd	38106410	435435	18	0.00142481	3.7e-09	ukb-b-1996	Salad / raw vegetable intake || id:ukb-b-1996	TRUE	reported	igd	2	TRUE	34.7559
160	rs57221424	G	C	G	C	0.00894101	-0.00201838	0.321733	0.322443	FALSE	TRUE	FALSE	met-d-HDL_C	7	35215670	0.00396593	NA	0.47	HDL cholesterol || id:met-d-HDL_C	HDL cholesterol	HDL cholesterol || ||	TRUE	igd	35215670	435435	7	0.00153327	5.5e-09	ukb-b-1996	Salad / raw vegetable intake || id:ukb-b-1996	TRUE	reported	igd	2	TRUE	34.0045
161	rs62461186	C	A	C	A	-0.0113438	-0.00636214	0.179827	0.17955	FALSE	FALSE	FALSE	met-d-HDL_C	7	77730153	0.00480728	NA	0.27	HDL cholesterol || id:met-d-HDL_C	HDL cholesterol	HDL cholesterol || ||	TRUE	igd	77730153	435435	7	0.00185732	1e-09	ukb-b-1996	Salad / raw vegetable intake || id:ukb-b-1996	TRUE	reported	igd	2	TRUE	37.303
162	rs6482190	G	A	G	A	0.0112719	0.00493203	0.719408	0.71985	FALSE	FALSE	FALSE	met-d-HDL_C	10	22037809	0.00412013	NA	0.2	HDL cholesterol || id:met-d-HDL_C	HDL cholesterol	HDL cholesterol || ||	TRUE	igd	22037809	435435	10	0.00159025	1.4e-12	ukb-b-1996	Salad / raw vegetable intake || id:ukb-b-1996	TRUE	reported	igd	2	TRUE	50.2416
163	rs75248709	T	C	T	C	-0.0197339	-0.00941257	0.045947	0.046938	FALSE	FALSE	FALSE	met-d-HDL_C	6	92348945	0.00906497	NA	0.33	HDL cholesterol || id:met-d-HDL_C	HDL cholesterol	HDL cholesterol || ||	TRUE	igd	92348945	435435	6	0.00352774	2.2e-08	ukb-b-1996	Salad / raw vegetable intake || id:ukb-b-1996	TRUE	reported	igd	2	TRUE	31.292
164	rs7619139	A	T	A	T	0.0124765	0.00034099	0.589193	0.588643	FALSE	TRUE	FALSE	met-d-HDL_C	3	25110415	0.00375676	NA	0.81	HDL cholesterol || id:met-d-HDL_C	HDL cholesterol	HDL cholesterol || ||	TRUE	igd	25110415	435435	3	0.00145086	8e-18	ukb-b-1996	Salad / raw vegetable intake || id:ukb-b-1996	TRUE	reported	igd	2	TRUE	73.9494
165	rs7821179	C	G	C	G	-0.0108184	0.00259882	0.846577	0.847899	FALSE	TRUE	FALSE	met-d-HDL_C	8	83061099	0.005134	NA	0.67	HDL cholesterol || id:met-d-HDL_C	HDL cholesterol	HDL cholesterol || ||	TRUE	igd	83061099	435435	8	0.00197644	4.4e-08	ukb-b-1996	Salad / raw vegetable intake || id:ukb-b-1996	TRUE	reported	igd	2	TRUE	29.9612
166	rs790561	G	A	G	A	0.012474	0.00923779	0.704134	0.704071	FALSE	FALSE	FALSE	met-d-HDL_C	8	64618026	0.00404638	NA	0.0309999	HDL cholesterol || id:met-d-HDL_C	HDL cholesterol	HDL cholesterol || ||	TRUE	igd	64618026	435435	8	0.00156199	1.4e-15	ukb-b-1996	Salad / raw vegetable intake || id:ukb-b-1996	TRUE	reported	igd	2	TRUE	63.7757
167	rs8130508	A	G	A	G	0.0087404	0.000387299	0.289686	0.288235	FALSE	FALSE	FALSE	met-d-HDL_C	21	19049865	0.00410522	NA	0.95	HDL cholesterol || id:met-d-HDL_C	HDL cholesterol	HDL cholesterol || ||	TRUE	igd	19049865	435435	21	0.00157797	3e-08	ukb-b-1996	Salad / raw vegetable intake || id:ukb-b-1996	TRUE	reported	igd	2	TRUE	30.6807
168	rs1052352	T	C	T	C	0.00816444	-0.016	0.52355	NA	FALSE	FALSE	FALSE	ieu-b-4849	16	31195279	0.0084	27707	0.0556096	Triglycerides || id:ieu-b-4849	Triglycerides	Triglycerides || ||	TRUE	igd	31195279	435435	16	0.00142564	1e-08	ukb-b-1996	Salad / raw vegetable intake || id:ukb-b-1996	TRUE	reported	igd	2	TRUE	32.7969
169	rs10819082	A	G	A	G	-0.00916475	-0.0114	0.66734	NA	FALSE	FALSE	FALSE	ieu-b-4849	9	128645617	0.0087	28230	0.1912	Triglycerides || id:ieu-b-4849	Triglycerides	Triglycerides || ||	TRUE	igd	128645617	435435	9	0.00151342	1.4e-09	ukb-b-1996	Salad / raw vegetable intake || id:ukb-b-1996	TRUE	reported	igd	2	TRUE	36.671
170	rs12203592	T	C	T	C	-0.0102862	0.0019	0.219338	NA	FALSE	FALSE	FALSE	ieu-b-4849	6	396321	0.0119	26885	0.8706	Triglycerides || id:ieu-b-4849	Triglycerides	Triglycerides || ||	TRUE	igd	396321	435435	6	0.00169411	1.3e-09	ukb-b-1996	Salad / raw vegetable intake || id:ukb-b-1996	TRUE	reported	igd	2	TRUE	36.8661
171	rs12908495	A	C	A	C	-0.00935	0.0088	0.242533	NA	FALSE	FALSE	FALSE	ieu-b-4849	15	97011280	0.0092	30515	0.336	Triglycerides || id:ieu-b-4849	Triglycerides	Triglycerides || ||	TRUE	igd	97011280	435435	15	0.00166573	2e-08	ukb-b-1996	Salad / raw vegetable intake || id:ukb-b-1996	TRUE	reported	igd	2	TRUE	31.5075
172	rs4291983	A	C	A	C	-0.00839985	-0.0178	0.517576	NA	FALSE	FALSE	FALSE	ieu-b-4849	18	38106410	0.0079	30515	0.0254203	Triglycerides || id:ieu-b-4849	Triglycerides	Triglycerides || ||	TRUE	igd	38106410	435435	18	0.00142481	3.7e-09	ukb-b-1996	Salad / raw vegetable intake || id:ukb-b-1996	TRUE	reported	igd	2	TRUE	34.7559
173	rs62461186	C	A	C	A	-0.0113438	0.0109	0.179827	NA	FALSE	FALSE	FALSE	ieu-b-4849	7	77730153	0.01	30515	0.2773	Triglycerides || id:ieu-b-4849	Triglycerides	Triglycerides || ||	TRUE	igd	77730153	435435	7	0.00185732	1e-09	ukb-b-1996	Salad / raw vegetable intake || id:ukb-b-1996	TRUE	reported	igd	2	TRUE	37.303
174	rs6482190	G	A	G	A	0.0112719	0.0144	0.719408	NA	FALSE	FALSE	FALSE	ieu-b-4849	10	22037809	0.0091	28230	0.1156	Triglycerides || id:ieu-b-4849	Triglycerides	Triglycerides || ||	TRUE	igd	22037809	435435	10	0.00159025	1.4e-12	ukb-b-1996	Salad / raw vegetable intake || id:ukb-b-1996	TRUE	reported	igd	2	TRUE	50.2416
175	rs75248709	T	C	T	C	-0.0197339	-0.0099	0.045947	NA	FALSE	FALSE	FALSE	ieu-b-4849	6	92348945	0.0207	27753	0.6317	Triglycerides || id:ieu-b-4849	Triglycerides	Triglycerides || ||	TRUE	igd	92348945	435435	6	0.00352774	2.2e-08	ukb-b-1996	Salad / raw vegetable intake || id:ukb-b-1996	TRUE	reported	igd	2	TRUE	31.292
176	rs790561	G	A	G	A	0.012474	-0.0177	0.704134	NA	FALSE	FALSE	FALSE	ieu-b-4849	8	64618026	0.0091	28230	0.0513299	Triglycerides || id:ieu-b-4849	Triglycerides	Triglycerides || ||	TRUE	igd	64618026	435435	8	0.00156199	1.4e-15	ukb-b-1996	Salad / raw vegetable intake || id:ukb-b-1996	TRUE	reported	igd	2	TRUE	63.7757
177	rs8130508	A	G	A	G	0.0087404	-0.0019	0.289686	NA	FALSE	FALSE	FALSE	ieu-b-4849	21	19049865	0.0089	28230	0.8327	Triglycerides || id:ieu-b-4849	Triglycerides	Triglycerides || ||	TRUE	igd	19049865	435435	21	0.00157797	3e-08	ukb-b-1996	Salad / raw vegetable intake || id:ukb-b-1996	TRUE	reported	igd	2	TRUE	30.6807
178	rs1052352	T	C	T	C	0.00816444	-0.00820661	0.52355	0.520575	FALSE	FALSE	FALSE	ukb-a-359	16	31195279	0.00246478	317756	0.000869961	Diastolic blood pressure automated reading || id:ukb-a-359	Diastolic blood pressure automated reading	Diastolic blood pressure automated reading || ||	TRUE	igd	31195279	435435	16	0.00142564	1e-08	ukb-b-1996	Salad / raw vegetable intake || id:ukb-b-1996	TRUE	reported	igd	2	TRUE	32.7969
179	rs10819082	A	G	A	G	-0.00916475	-0.00718462	0.66734	0.667254	FALSE	FALSE	FALSE	ukb-a-359	9	128645617	0.00261333	317756	0.00597407	Diastolic blood pressure automated reading || id:ukb-a-359	Diastolic blood pressure automated reading	Diastolic blood pressure automated reading || ||	TRUE	igd	128645617	435435	9	0.00151342	1.4e-09	ukb-b-1996	Salad / raw vegetable intake || id:ukb-b-1996	TRUE	reported	igd	2	TRUE	36.671
180	rs12908495	A	C	A	C	-0.00935	-0.00271299	0.242533	0.241205	FALSE	FALSE	FALSE	ukb-a-359	15	97011280	0.00288443	317756	0.34693	Diastolic blood pressure automated reading || id:ukb-a-359	Diastolic blood pressure automated reading	Diastolic blood pressure automated reading || ||	TRUE	igd	97011280	435435	15	0.00166573	2e-08	ukb-b-1996	Salad / raw vegetable intake || id:ukb-b-1996	TRUE	reported	igd	2	TRUE	31.5075
181	rs17460017	T	A	T	A	0.0111744	-0.00194913	0.190124	0.191996	FALSE	TRUE	FALSE	ukb-a-359	5	137717681	0.0031205	317756	0.532219	Diastolic blood pressure automated reading || id:ukb-a-359	Diastolic blood pressure automated reading	Diastolic blood pressure automated reading || ||	TRUE	igd	137717681	435435	5	0.00181338	7.2e-10	ukb-b-1996	Salad / raw vegetable intake || id:ukb-b-1996	TRUE	reported	igd	2	TRUE	37.9726
182	rs1890012	G	T	G	T	-0.0104258	-0.00882094	0.19473	0.193716	FALSE	FALSE	FALSE	ukb-a-359	13	54933682	0.00312949	317756	0.00482292	Diastolic blood pressure automated reading || id:ukb-a-359	Diastolic blood pressure automated reading	Diastolic blood pressure automated reading || ||	TRUE	igd	54933682	435435	13	0.00180794	8.1e-09	ukb-b-1996	Salad / raw vegetable intake || id:ukb-b-1996	TRUE	reported	igd	2	TRUE	33.2545
183	rs3095337	C	G	C	G	-0.0126218	-0.0147461	0.203909	0.204873	FALSE	TRUE	FALSE	ukb-a-359	6	30737591	0.00305193	317756	1.35e-06	Diastolic blood pressure automated reading || id:ukb-a-359	Diastolic blood pressure automated reading	Diastolic blood pressure automated reading || ||	TRUE	igd	30737591	435435	6	0.00176637	9e-13	ukb-b-1996	Salad / raw vegetable intake || id:ukb-b-1996	TRUE	reported	igd	2	TRUE	51.0598
184	rs34186148	C	G	C	G	-0.00805142	-0.00168662	0.370054	0.371141	FALSE	TRUE	FALSE	ukb-a-359	17	43854655	0.00254696	317756	0.507839	Diastolic blood pressure automated reading || id:ukb-a-359	Diastolic blood pressure automated reading	Diastolic blood pressure automated reading || ||	TRUE	igd	43854655	435435	17	0.0014749	4.8e-08	ukb-b-1996	Salad / raw vegetable intake || id:ukb-b-1996	TRUE	reported	igd	2	TRUE	29.8002
185	rs4083969	G	C	G	C	0.017133	-0.00444462	0.057217	0.056409	FALSE	TRUE	FALSE	ukb-a-359	1	231866480	0.00542282	317756	0.412437	Diastolic blood pressure automated reading || id:ukb-a-359	Diastolic blood pressure automated reading	Diastolic blood pressure automated reading || ||	TRUE	igd	231866480	435435	1	0.00311517	3.8e-08	ukb-b-1996	Salad / raw vegetable intake || id:ukb-b-1996	TRUE	reported	igd	2	TRUE	30.2485
186	rs4291983	A	C	A	C	-0.00839985	0.00364145	0.517576	0.516994	FALSE	FALSE	FALSE	ukb-a-359	18	38106410	0.00246267	317756	0.139233	Diastolic blood pressure automated reading || id:ukb-a-359	Diastolic blood pressure automated reading	Diastolic blood pressure automated reading || ||	TRUE	igd	38106410	435435	18	0.00142481	3.7e-09	ukb-b-1996	Salad / raw vegetable intake || id:ukb-b-1996	TRUE	reported	igd	2	TRUE	34.7559
187	rs57221424	G	C	G	C	0.00894101	-0.0087621	0.321733	0.321574	FALSE	TRUE	FALSE	ukb-a-359	7	35215670	0.00264635	317756	0.000929694	Diastolic blood pressure automated reading || id:ukb-a-359	Diastolic blood pressure automated reading	Diastolic blood pressure automated reading || ||	TRUE	igd	35215670	435435	7	0.00153327	5.5e-09	ukb-b-1996	Salad / raw vegetable intake || id:ukb-b-1996	TRUE	reported	igd	2	TRUE	34.0045
188	rs62461186	C	A	C	A	-0.0113438	0.00294118	0.179827	0.179845	FALSE	FALSE	FALSE	ukb-a-359	7	77730153	0.00321101	317756	0.359686	Diastolic blood pressure automated reading || id:ukb-a-359	Diastolic blood pressure automated reading	Diastolic blood pressure automated reading || ||	TRUE	igd	77730153	435435	7	0.00185732	1e-09	ukb-b-1996	Salad / raw vegetable intake || id:ukb-b-1996	TRUE	reported	igd	2	TRUE	37.303
189	rs6482190	G	A	G	A	0.0112719	-0.0121311	0.719408	0.719892	FALSE	FALSE	FALSE	ukb-a-359	10	22037809	0.00275043	317756	1.03e-05	Diastolic blood pressure automated reading || id:ukb-a-359	Diastolic blood pressure automated reading	Diastolic blood pressure automated reading || ||	TRUE	igd	22037809	435435	10	0.00159025	1.4e-12	ukb-b-1996	Salad / raw vegetable intake || id:ukb-b-1996	TRUE	reported	igd	2	TRUE	50.2416
190	rs75248709	T	C	T	C	-0.0197339	0.00232285	0.045947	0.0475283	FALSE	FALSE	FALSE	ukb-a-359	6	92348945	0.00608627	317756	0.702716	Diastolic blood pressure automated reading || id:ukb-a-359	Diastolic blood pressure automated reading	Diastolic blood pressure automated reading || ||	TRUE	igd	92348945	435435	6	0.00352774	2.2e-08	ukb-b-1996	Salad / raw vegetable intake || id:ukb-b-1996	TRUE	reported	igd	2	TRUE	31.292
191	rs7619139	A	T	A	T	0.0124765	-0.00196733	0.589193	0.589253	FALSE	TRUE	FALSE	ukb-a-359	3	25110415	0.00250442	317756	0.432136	Diastolic blood pressure automated reading || id:ukb-a-359	Diastolic blood pressure automated reading	Diastolic blood pressure automated reading || ||	TRUE	igd	25110415	435435	3	0.00145086	8e-18	ukb-b-1996	Salad / raw vegetable intake || id:ukb-b-1996	TRUE	reported	igd	2	TRUE	73.9494
192	rs7821179	C	G	C	G	-0.0108184	0.00399544	0.846577	0.846961	FALSE	TRUE	FALSE	ukb-a-359	8	83061099	0.00341738	317756	0.242343	Diastolic blood pressure automated reading || id:ukb-a-359	Diastolic blood pressure automated reading	Diastolic blood pressure automated reading || ||	TRUE	igd	83061099	435435	8	0.00197644	4.4e-08	ukb-b-1996	Salad / raw vegetable intake || id:ukb-b-1996	TRUE	reported	igd	2	TRUE	29.9612
193	rs790561	G	A	G	A	0.012474	-0.00321224	0.704134	0.70315	FALSE	FALSE	FALSE	ukb-a-359	8	64618026	0.00269734	317756	0.233697	Diastolic blood pressure automated reading || id:ukb-a-359	Diastolic blood pressure automated reading	Diastolic blood pressure automated reading || ||	TRUE	igd	64618026	435435	8	0.00156199	1.4e-15	ukb-b-1996	Salad / raw vegetable intake || id:ukb-b-1996	TRUE	reported	igd	2	TRUE	63.7757
194	rs8130508	A	G	A	G	0.0087404	0.00499871	0.289686	0.285831	FALSE	FALSE	FALSE	ukb-a-359	21	19049865	0.00273752	317756	0.0678516	Diastolic blood pressure automated reading || id:ukb-a-359	Diastolic blood pressure automated reading	Diastolic blood pressure automated reading || ||	TRUE	igd	19049865	435435	21	0.00157797	3e-08	ukb-b-1996	Salad / raw vegetable intake || id:ukb-b-1996	TRUE	reported	igd	2	TRUE	30.6807
195	rs1052352	T	C	T	C	0.00816444	-0.00423099	0.52355	0.520575	FALSE	FALSE	FALSE	ukb-a-360	16	31195279	0.00246355	317754	0.0859014	Systolic blood pressure automated reading || id:ukb-a-360	Systolic blood pressure automated reading	Systolic blood pressure automated reading || ||	TRUE	igd	31195279	435435	16	0.00142564	1e-08	ukb-b-1996	Salad / raw vegetable intake || id:ukb-b-1996	TRUE	reported	igd	2	TRUE	32.7969
196	rs10819082	A	G	A	G	-0.00916475	-0.00707462	0.66734	0.667254	FALSE	FALSE	FALSE	ukb-a-360	9	128645617	0.00261198	317754	0.00675881	Systolic blood pressure automated reading || id:ukb-a-360	Systolic blood pressure automated reading	Systolic blood pressure automated reading || ||	TRUE	igd	128645617	435435	9	0.00151342	1.4e-09	ukb-b-1996	Salad / raw vegetable intake || id:ukb-b-1996	TRUE	reported	igd	2	TRUE	36.671
197	rs12908495	A	C	A	C	-0.00935	0.000621102	0.242533	0.241205	FALSE	FALSE	FALSE	ukb-a-360	15	97011280	0.00288295	317754	0.829425	Systolic blood pressure automated reading || id:ukb-a-360	Systolic blood pressure automated reading	Systolic blood pressure automated reading || ||	TRUE	igd	97011280	435435	15	0.00166573	2e-08	ukb-b-1996	Salad / raw vegetable intake || id:ukb-b-1996	TRUE	reported	igd	2	TRUE	31.5075
198	rs17460017	T	A	T	A	0.0111744	0.00290385	0.190124	0.191996	FALSE	TRUE	FALSE	ukb-a-360	5	137717681	0.00311889	317754	0.351827	Systolic blood pressure automated reading || id:ukb-a-360	Systolic blood pressure automated reading	Systolic blood pressure automated reading || ||	TRUE	igd	137717681	435435	5	0.00181338	7.2e-10	ukb-b-1996	Salad / raw vegetable intake || id:ukb-b-1996	TRUE	reported	igd	2	TRUE	37.9726
199	rs1890012	G	T	G	T	-0.0104258	-0.00599538	0.19473	0.193716	FALSE	FALSE	FALSE	ukb-a-360	13	54933682	0.0031279	317754	0.0552713	Systolic blood pressure automated reading || id:ukb-a-360	Systolic blood pressure automated reading	Systolic blood pressure automated reading || ||	TRUE	igd	54933682	435435	13	0.00180794	8.1e-09	ukb-b-1996	Salad / raw vegetable intake || id:ukb-b-1996	TRUE	reported	igd	2	TRUE	33.2545
200	rs3095337	C	G	C	G	-0.0126218	-0.00147164	0.203909	0.204873	FALSE	TRUE	FALSE	ukb-a-360	6	30737591	0.00305047	317754	0.6295	Systolic blood pressure automated reading || id:ukb-a-360	Systolic blood pressure automated reading	Systolic blood pressure automated reading || ||	TRUE	igd	30737591	435435	6	0.00176637	9e-13	ukb-b-1996	Salad / raw vegetable intake || id:ukb-b-1996	TRUE	reported	igd	2	TRUE	51.0598
201	rs34186148	C	G	C	G	-0.00805142	-0.00896991	0.370054	0.371141	FALSE	TRUE	FALSE	ukb-a-360	17	43854655	0.0025456	317754	0.000425638	Systolic blood pressure automated reading || id:ukb-a-360	Systolic blood pressure automated reading	Systolic blood pressure automated reading || ||	TRUE	igd	43854655	435435	17	0.0014749	4.8e-08	ukb-b-1996	Salad / raw vegetable intake || id:ukb-b-1996	TRUE	reported	igd	2	TRUE	29.8002
202	rs4083969	G	C	G	C	0.017133	0.00984357	0.057217	0.056409	FALSE	TRUE	FALSE	ukb-a-360	1	231866480	0.00542	317754	0.0693474	Systolic blood pressure automated reading || id:ukb-a-360	Systolic blood pressure automated reading	Systolic blood pressure automated reading || ||	TRUE	igd	231866480	435435	1	0.00311517	3.8e-08	ukb-b-1996	Salad / raw vegetable intake || id:ukb-b-1996	TRUE	reported	igd	2	TRUE	30.2485
203	rs4291983	A	C	A	C	-0.00839985	0.00875724	0.517576	0.516994	FALSE	FALSE	FALSE	ukb-a-360	18	38106410	0.00246137	317754	0.000373913	Systolic blood pressure automated reading || id:ukb-a-360	Systolic blood pressure automated reading	Systolic blood pressure automated reading || ||	TRUE	igd	38106410	435435	18	0.00142481	3.7e-09	ukb-b-1996	Salad / raw vegetable intake || id:ukb-b-1996	TRUE	reported	igd	2	TRUE	34.7559
204	rs57221424	G	C	G	C	0.00894101	-0.000336346	0.321733	0.321574	FALSE	TRUE	FALSE	ukb-a-360	7	35215670	0.00264505	317754	0.898813	Systolic blood pressure automated reading || id:ukb-a-360	Systolic blood pressure automated reading	Systolic blood pressure automated reading || ||	TRUE	igd	35215670	435435	7	0.00153327	5.5e-09	ukb-b-1996	Salad / raw vegetable intake || id:ukb-b-1996	TRUE	reported	igd	2	TRUE	34.0045
205	rs62461186	C	A	C	A	-0.0113438	0.00434495	0.179827	0.179845	FALSE	FALSE	FALSE	ukb-a-360	7	77730153	0.00320936	317754	0.175789	Systolic blood pressure automated reading || id:ukb-a-360	Systolic blood pressure automated reading	Systolic blood pressure automated reading || ||	TRUE	igd	77730153	435435	7	0.00185732	1e-09	ukb-b-1996	Salad / raw vegetable intake || id:ukb-b-1996	TRUE	reported	igd	2	TRUE	37.303
206	rs6482190	G	A	G	A	0.0112719	-0.00782557	0.719408	0.719892	FALSE	FALSE	FALSE	ukb-a-360	10	22037809	0.00274906	317754	0.00441865	Systolic blood pressure automated reading || id:ukb-a-360	Systolic blood pressure automated reading	Systolic blood pressure automated reading || ||	TRUE	igd	22037809	435435	10	0.00159025	1.4e-12	ukb-b-1996	Salad / raw vegetable intake || id:ukb-b-1996	TRUE	reported	igd	2	TRUE	50.2416
207	rs75248709	T	C	T	C	-0.0197339	0.000297602	0.045947	0.0475283	FALSE	FALSE	FALSE	ukb-a-360	6	92348945	0.00608312	317754	0.960981	Systolic blood pressure automated reading || id:ukb-a-360	Systolic blood pressure automated reading	Systolic blood pressure automated reading || ||	TRUE	igd	92348945	435435	6	0.00352774	2.2e-08	ukb-b-1996	Salad / raw vegetable intake || id:ukb-b-1996	TRUE	reported	igd	2	TRUE	31.292
208	rs7619139	A	T	A	T	0.0124765	-0.00187317	0.589193	0.589253	FALSE	TRUE	FALSE	ukb-a-360	3	25110415	0.00250314	317754	0.454262	Systolic blood pressure automated reading || id:ukb-a-360	Systolic blood pressure automated reading	Systolic blood pressure automated reading || ||	TRUE	igd	25110415	435435	3	0.00145086	8e-18	ukb-b-1996	Salad / raw vegetable intake || id:ukb-b-1996	TRUE	reported	igd	2	TRUE	73.9494
209	rs7821179	C	G	C	G	-0.0108184	-0.00140357	0.846577	0.846961	FALSE	TRUE	FALSE	ukb-a-360	8	83061099	0.00341563	317754	0.681125	Systolic blood pressure automated reading || id:ukb-a-360	Systolic blood pressure automated reading	Systolic blood pressure automated reading || ||	TRUE	igd	83061099	435435	8	0.00197644	4.4e-08	ukb-b-1996	Salad / raw vegetable intake || id:ukb-b-1996	TRUE	reported	igd	2	TRUE	29.9612
210	rs790561	G	A	G	A	0.012474	-0.00311744	0.704134	0.70315	FALSE	FALSE	FALSE	ukb-a-360	8	64618026	0.00269596	317754	0.247543	Systolic blood pressure automated reading || id:ukb-a-360	Systolic blood pressure automated reading	Systolic blood pressure automated reading || ||	TRUE	igd	64618026	435435	8	0.00156199	1.4e-15	ukb-b-1996	Salad / raw vegetable intake || id:ukb-b-1996	TRUE	reported	igd	2	TRUE	63.7757
211	rs8130508	A	G	A	G	0.0087404	0.00157246	0.289686	0.285831	FALSE	FALSE	FALSE	ukb-a-360	21	19049865	0.00273612	317754	0.565491	Systolic blood pressure automated reading || id:ukb-a-360	Systolic blood pressure automated reading	Systolic blood pressure automated reading || ||	TRUE	igd	19049865	435435	21	0.00157797	3e-08	ukb-b-1996	Salad / raw vegetable intake || id:ukb-b-1996	TRUE	reported	igd	2	TRUE	30.6807
212	rs1052352	T	C	T	C	0.00816444	-0.000128591	0.52355	0.523354	FALSE	FALSE	FALSE	ukb-b-17462	16	31195279	0.000178688	463010	0.47	Diagnoses - secondary ICD10: E78.5 Hyperlipidaemia, unspecified || id:ukb-b-17462	Diagnoses - secondary ICD10: E78.5 Hyperlipidaemia, unspecified	Diagnoses - secondary ICD10: E78.5 Hyperlipidaemia, unspecified || ||	TRUE	igd	31195279	435435	16	0.00142564	1e-08	ukb-b-1996	Salad / raw vegetable intake || id:ukb-b-1996	TRUE	reported	igd	2	TRUE	32.7969
213	rs10819082	A	G	A	G	-0.00916475	0.000467911	0.66734	0.667558	FALSE	FALSE	FALSE	ukb-b-17462	9	128645617	0.000189677	463010	0.0140001	Diagnoses - secondary ICD10: E78.5 Hyperlipidaemia, unspecified || id:ukb-b-17462	Diagnoses - secondary ICD10: E78.5 Hyperlipidaemia, unspecified	Diagnoses - secondary ICD10: E78.5 Hyperlipidaemia, unspecified || ||	TRUE	igd	128645617	435435	9	0.00151342	1.4e-09	ukb-b-1996	Salad / raw vegetable intake || id:ukb-b-1996	TRUE	reported	igd	2	TRUE	36.671
214	rs12203592	T	C	T	C	-0.0102862	0.000189728	0.219338	0.219631	FALSE	FALSE	FALSE	ukb-b-17462	6	396321	0.00021224	463010	0.37	Diagnoses - secondary ICD10: E78.5 Hyperlipidaemia, unspecified || id:ukb-b-17462	Diagnoses - secondary ICD10: E78.5 Hyperlipidaemia, unspecified	Diagnoses - secondary ICD10: E78.5 Hyperlipidaemia, unspecified || ||	TRUE	igd	396321	435435	6	0.00169411	1.3e-09	ukb-b-1996	Salad / raw vegetable intake || id:ukb-b-1996	TRUE	reported	igd	2	TRUE	36.8661
215	rs12908495	A	C	A	C	-0.00935	-0.0002663	0.242533	0.24264	FALSE	FALSE	FALSE	ukb-b-17462	15	97011280	0.000208656	463010	0.2	Diagnoses - secondary ICD10: E78.5 Hyperlipidaemia, unspecified || id:ukb-b-17462	Diagnoses - secondary ICD10: E78.5 Hyperlipidaemia, unspecified	Diagnoses - secondary ICD10: E78.5 Hyperlipidaemia, unspecified || ||	TRUE	igd	97011280	435435	15	0.00166573	2e-08	ukb-b-1996	Salad / raw vegetable intake || id:ukb-b-1996	TRUE	reported	igd	2	TRUE	31.5075
216	rs17460017	T	A	T	A	0.0111744	-0.000305573	0.190124	0.189877	FALSE	TRUE	FALSE	ukb-b-17462	5	137717681	0.000227342	463010	0.18	Diagnoses - secondary ICD10: E78.5 Hyperlipidaemia, unspecified || id:ukb-b-17462	Diagnoses - secondary ICD10: E78.5 Hyperlipidaemia, unspecified	Diagnoses - secondary ICD10: E78.5 Hyperlipidaemia, unspecified || ||	TRUE	igd	137717681	435435	5	0.00181338	7.2e-10	ukb-b-1996	Salad / raw vegetable intake || id:ukb-b-1996	TRUE	reported	igd	2	TRUE	37.9726
217	rs1890012	G	T	G	T	-0.0104258	0.000130085	0.19473	0.194751	FALSE	FALSE	FALSE	ukb-b-17462	13	54933682	0.000226536	463010	0.57	Diagnoses - secondary ICD10: E78.5 Hyperlipidaemia, unspecified || id:ukb-b-17462	Diagnoses - secondary ICD10: E78.5 Hyperlipidaemia, unspecified	Diagnoses - secondary ICD10: E78.5 Hyperlipidaemia, unspecified || ||	TRUE	igd	54933682	435435	13	0.00180794	8.1e-09	ukb-b-1996	Salad / raw vegetable intake || id:ukb-b-1996	TRUE	reported	igd	2	TRUE	33.2545
218	rs3095337	C	G	C	G	-0.0126218	-4.1e-05	0.203909	0.204085	FALSE	TRUE	FALSE	ukb-b-17462	6	30737591	0.000221305	463010	0.85	Diagnoses - secondary ICD10: E78.5 Hyperlipidaemia, unspecified || id:ukb-b-17462	Diagnoses - secondary ICD10: E78.5 Hyperlipidaemia, unspecified	Diagnoses - secondary ICD10: E78.5 Hyperlipidaemia, unspecified || ||	TRUE	igd	30737591	435435	6	0.00176637	9e-13	ukb-b-1996	Salad / raw vegetable intake || id:ukb-b-1996	TRUE	reported	igd	2	TRUE	51.0598
219	rs3129962	A	G	A	G	-0.0133033	3.04e-05	0.129168	0.12924	FALSE	FALSE	FALSE	ukb-b-17462	6	32379383	0.000265873	463010	0.91	Diagnoses - secondary ICD10: E78.5 Hyperlipidaemia, unspecified || id:ukb-b-17462	Diagnoses - secondary ICD10: E78.5 Hyperlipidaemia, unspecified	Diagnoses - secondary ICD10: E78.5 Hyperlipidaemia, unspecified || ||	TRUE	igd	32379383	435435	6	0.00212261	3.7e-10	ukb-b-1996	Salad / raw vegetable intake || id:ukb-b-1996	TRUE	reported	igd	2	TRUE	39.2806
220	rs34186148	C	G	C	G	-0.00805142	-4.82e-05	0.370054	0.370282	FALSE	TRUE	FALSE	ukb-b-17462	17	43854655	0.000184816	463010	0.79	Diagnoses - secondary ICD10: E78.5 Hyperlipidaemia, unspecified || id:ukb-b-17462	Diagnoses - secondary ICD10: E78.5 Hyperlipidaemia, unspecified	Diagnoses - secondary ICD10: E78.5 Hyperlipidaemia, unspecified || ||	TRUE	igd	43854655	435435	17	0.0014749	4.8e-08	ukb-b-1996	Salad / raw vegetable intake || id:ukb-b-1996	TRUE	reported	igd	2	TRUE	29.8002
221	rs4291983	A	C	A	C	-0.00839985	-0.000299467	0.517576	0.517672	FALSE	FALSE	FALSE	ukb-b-17462	18	38106410	0.000178529	463010	0.0929994	Diagnoses - secondary ICD10: E78.5 Hyperlipidaemia, unspecified || id:ukb-b-17462	Diagnoses - secondary ICD10: E78.5 Hyperlipidaemia, unspecified	Diagnoses - secondary ICD10: E78.5 Hyperlipidaemia, unspecified || ||	TRUE	igd	38106410	435435	18	0.00142481	3.7e-09	ukb-b-1996	Salad / raw vegetable intake || id:ukb-b-1996	TRUE	reported	igd	2	TRUE	34.7559
222	rs57221424	G	C	G	C	0.00894101	-0.000517214	0.321733	0.321674	FALSE	TRUE	FALSE	ukb-b-17462	7	35215670	0.000192134	463010	0.00710003	Diagnoses - secondary ICD10: E78.5 Hyperlipidaemia, unspecified || id:ukb-b-17462	Diagnoses - secondary ICD10: E78.5 Hyperlipidaemia, unspecified	Diagnoses - secondary ICD10: E78.5 Hyperlipidaemia, unspecified || ||	TRUE	igd	35215670	435435	7	0.00153327	5.5e-09	ukb-b-1996	Salad / raw vegetable intake || id:ukb-b-1996	TRUE	reported	igd	2	TRUE	34.0045
223	rs62461186	C	A	C	A	-0.0113438	0.000238468	0.179827	0.179778	FALSE	FALSE	FALSE	ukb-b-17462	7	77730153	0.000232745	463010	0.31	Diagnoses - secondary ICD10: E78.5 Hyperlipidaemia, unspecified || id:ukb-b-17462	Diagnoses - secondary ICD10: E78.5 Hyperlipidaemia, unspecified	Diagnoses - secondary ICD10: E78.5 Hyperlipidaemia, unspecified || ||	TRUE	igd	77730153	435435	7	0.00185732	1e-09	ukb-b-1996	Salad / raw vegetable intake || id:ukb-b-1996	TRUE	reported	igd	2	TRUE	37.303
224	rs6482190	G	A	G	A	0.0112719	-0.000152644	0.719408	0.719189	FALSE	FALSE	FALSE	ukb-b-17462	10	22037809	0.000199243	463010	0.44	Diagnoses - secondary ICD10: E78.5 Hyperlipidaemia, unspecified || id:ukb-b-17462	Diagnoses - secondary ICD10: E78.5 Hyperlipidaemia, unspecified	Diagnoses - secondary ICD10: E78.5 Hyperlipidaemia, unspecified || ||	TRUE	igd	22037809	435435	10	0.00159025	1.4e-12	ukb-b-1996	Salad / raw vegetable intake || id:ukb-b-1996	TRUE	reported	igd	2	TRUE	50.2416
225	rs7619139	A	T	A	T	0.0124765	8.31e-05	0.589193	0.588629	FALSE	TRUE	FALSE	ukb-b-17462	3	25110415	0.000181819	463010	0.649999	Diagnoses - secondary ICD10: E78.5 Hyperlipidaemia, unspecified || id:ukb-b-17462	Diagnoses - secondary ICD10: E78.5 Hyperlipidaemia, unspecified	Diagnoses - secondary ICD10: E78.5 Hyperlipidaemia, unspecified || ||	TRUE	igd	25110415	435435	3	0.00145086	8e-18	ukb-b-1996	Salad / raw vegetable intake || id:ukb-b-1996	TRUE	reported	igd	2	TRUE	73.9494
226	rs7821179	C	G	C	G	-0.0108184	6.89e-05	0.846577	0.846642	FALSE	TRUE	FALSE	ukb-b-17462	8	83061099	0.000247668	463010	0.780001	Diagnoses - secondary ICD10: E78.5 Hyperlipidaemia, unspecified || id:ukb-b-17462	Diagnoses - secondary ICD10: E78.5 Hyperlipidaemia, unspecified	Diagnoses - secondary ICD10: E78.5 Hyperlipidaemia, unspecified || ||	TRUE	igd	83061099	435435	8	0.00197644	4.4e-08	ukb-b-1996	Salad / raw vegetable intake || id:ukb-b-1996	TRUE	reported	igd	2	TRUE	29.9612
227	rs790561	G	A	G	A	0.012474	9.07e-05	0.704134	0.703809	FALSE	FALSE	FALSE	ukb-b-17462	8	64618026	0.000195676	463010	0.64	Diagnoses - secondary ICD10: E78.5 Hyperlipidaemia, unspecified || id:ukb-b-17462	Diagnoses - secondary ICD10: E78.5 Hyperlipidaemia, unspecified	Diagnoses - secondary ICD10: E78.5 Hyperlipidaemia, unspecified || ||	TRUE	igd	64618026	435435	8	0.00156199	1.4e-15	ukb-b-1996	Salad / raw vegetable intake || id:ukb-b-1996	TRUE	reported	igd	2	TRUE	63.7757
228	rs8130508	A	G	A	G	0.0087404	0.000148654	0.289686	0.289577	FALSE	FALSE	FALSE	ukb-b-17462	21	19049865	0.000197676	463010	0.450001	Diagnoses - secondary ICD10: E78.5 Hyperlipidaemia, unspecified || id:ukb-b-17462	Diagnoses - secondary ICD10: E78.5 Hyperlipidaemia, unspecified	Diagnoses - secondary ICD10: E78.5 Hyperlipidaemia, unspecified || ||	TRUE	igd	19049865	435435	21	0.00157797	3e-08	ukb-b-1996	Salad / raw vegetable intake || id:ukb-b-1996	TRUE	reported	igd	2	TRUE	30.6807
